# Supplementary material for: Control of n-Butanol Induced Lipidome Adaptations in E. coli
Source: Metabolites. 2021 Apr 29;11(5):286. doi: 10.3390/metabo11050286 (PMC8145963; doi:10.3390/metabo11050286)
Supplement: Supplementary file 1 [file metabolites-11-00286-s001.zip]

Archive with 5 entries (5 files):
- Supplementary Figure S1 Structures of lipid classes.pdf
- Supplementary Figure S2 GlpD and GlpK effects.pdf
- SupplementaryTable_clones.ods
- SupplementaryTable_growth.csv
- SupplementaryTable_lipiddata.csv
