# Supplementary material for: Control of n-Butanol Induced Lipidome Adaptations in E. coli
Source: Metabolites. 2021 Apr 29;11(5):286. doi: 10.3390/metabo11050286 (PMC8145963; doi:10.3390/metabo11050286)
Supplement: Supplementary file 1 [file metabolites-11-00286-s001.zip › SupplementaryTable_clones.ods]

## Sheet: Sheet1
Strain or plasmid	Characteristic	resistance	source	Reference
E.coli
BW25113	wildtype		NBRP (NIG Japan) : E.coli	(23)
BW25113 aas::km	aas gene disruption	kanamycin	NBRP (NIG Japan) : E.coli	(23)
BW25113 acs::Km	acs gene disruption	kanamycin	NBRP (NIG Japan) : E.coli	(23)
BW25113 atoB::Km	atoB gene disruption	kanamycin	NBRP (NIG Japan) : E.coli	(23)
BW25113 cdh::Km	cdh gene disruption	kanamycin	NBRP (NIG Japan) : E.coli	(23)
BW25113 cfa::Km	cfa gene disruption	kanamycin	NBRP (NIG Japan) : E.coli	(23)
BW25113 clsA::Km	clsA gene disruption	kanamycin	NBRP (NIG Japan) : E.coli	(23)
BW25113 clsB::Km	clsB gene disruption	kanamycin	NBRP (NIG Japan) : E.coli	(23)
BW25113 clsC::Km	clsC gene disruption	kanamycin	NBRP (NIG Japan) : E.coli	(23)
BW25113 dgkA::Km	dgkA gene disruption	kanamycin	NBRP (NIG Japan) : E.coli	(23)
BW25113 dhaK::Km	dhaK gene disruption	kanamycin	NBRP (NIG Japan) : E.coli	(23)
BW25113 dhaL::Km	dhaL gene disruption	kanamycin	NBRP (NIG Japan) : E.coli	(23)
BW25113 fabF::Km	fabF gene disruption	kanamycin	NBRP (NIG Japan) : E.coli	(23)
BW25113 fabH::Km	fabH gene disruption	kanamycin	NBRP (NIG Japan) : E.coli	(23)
BW25113 fabR::Km	fabR gene disruption	kanamycin	NBRP (NIG Japan) : E.coli	(23)
BW25113 fadA::Km	fadA gene disruption	kanamycin	NBRP (NIG Japan) : E.coli	(23)
BW25113 fadD::Km	fadD gene disruption	kanamycin	NBRP (NIG Japan) : E.coli	(23)
BW25113 fadE::Km	fadE gene disruption	kanamycin	NBRP (NIG Japan) : E.coli	(23)
BW25113 fadH::Km	fadH gene disruption	kanamycin	NBRP (NIG Japan) : E.coli	(23)
BW25113 fadI::Km	fadI gene disruption	kanamycin	NBRP (NIG Japan) : E.coli	(23)
BW25113 fadJ::Km	fadJ gene disruption	kanamycin	NBRP (NIG Japan) : E.coli	(23)
BW25113 fadK::Km	fadK gene disruption	kanamycin	NBRP (NIG Japan) : E.coli	(23)
BW25113 fadL::Km	fadL gene disruption	kanamycin	NBRP (NIG Japan) : E.coli	(23)
BW25113 fadM::Km	fadM gene disruption	kanamycin	NBRP (NIG Japan) : E.coli	(23)
BW25113 fadR::Km	fadR gene disruption	kanamycin	NBRP (NIG Japan) : E.coli	(23)
BW25113 gldA::Km	gldA gene disruption	kanamycin	NBRP (NIG Japan) : E.coli	(23)
BW25113 glpA::Km	glpA gene disruption	kanamycin	NBRP (NIG Japan) : E.coli	(23)
BW25113 glpB::Km	glpB gene disruption	kanamycin	NBRP (NIG Japan) : E.coli	(23)
BW25113 glpC::Km	glpC gene disruption	kanamycin	NBRP (NIG Japan) : E.coli	(23)
BW25113 glpD::Km	glpD gene disruption	kanamycin	NBRP (NIG Japan) : E.coli	(23)
BW25113 glpF::Km	glpF gene disruption	kanamycin	NBRP (NIG Japan) : E.coli	(23)
BW25113 glpK::Km	glpK gene disruption	kanamycin	NBRP (NIG Japan) : E.coli	(23)
BW25113 glpQ::Km	glpQ gene disruption	kanamycin	NBRP (NIG Japan) : E.coli	(23)
BW25113 glpR::Km	glpR gene disruption	kanamycin	NBRP (NIG Japan) : E.coli	(23)
BW25113 opgB::Km	opgB gene disruption	kanamycin	NBRP (NIG Japan) : E.coli	(23)
BW25113 melA::Km	melA gene disruption	kanamycin	NBRP (NIG Japan) : E.coli	(23)
BW25113 pgpA::Km	pgpA gene disruption	kanamycin	NBRP (NIG Japan) : E.coli	(23)
BW25113 pgpB::Km	pgpB gene disruption	kanamycin	NBRP (NIG Japan) : E.coli	(23)
BW25113 pgpC::Km	pgpC gene disruption	kanamycin	NBRP (NIG Japan) : E.coli	(23)
BW25113 pldA::Km	pldA gene disruption	kanamycin	NBRP (NIG Japan) : E.coli	(23)
BW25113 pldB::Km	pldB gene disruption	kanamycin	NBRP (NIG Japan) : E.coli	(23)
BW25113 pldC::Km	pldC gene disruption	kanamycin	NBRP (NIG Japan) : E.coli	(23)
BW25113 plsX::Km	plsX gene disruption	kanamycin	NBRP (NIG Japan) : E.coli	(23)
BW25113 plsY::Km	plsY gene disruption	kanamycin	NBRP (NIG Japan) : E.coli	(23)
BW25113 tesB::Km	tesB gene disruption	kanamycin	NBRP (NIG Japan) : E.coli	(23)
BW25113 ugpQ::Km	ugpQ gene disruption	kanamycin	NBRP (NIG Japan) : E.coli	(23)
BW25113 yciA::Km	yciA gene disruption	kanamycin	NBRP (NIG Japan) : E.coli	(23)
BW25113 ynbB::Km	ynbB gene disruption	kanamycin	NBRP (NIG Japan) : E.coli	(23)
Plasmids
pCA24N -gfp	empty expression vector	chloramphenicol	NBRP (NIG Japan) : E.coli	(41)
aas	pCA24N containing the aas gene	chloramphenicol	NBRP (NIG Japan) : E.coli	(41)
accA	pCA24N containing the accA gene	chloramphenicol	NBRP (NIG Japan) : E.coli	(41)
accB	pCA24N containing the accB gene	chloramphenicol	NBRP (NIG Japan) : E.coli	(41)
accC	pCA24N containing the accC gene	chloramphenicol	NBRP (NIG Japan) : E.coli	(41)
accD	pCA24N containing the accD gene	chloramphenicol	NBRP (NIG Japan) : E.coli	(41)
acpP	pCA24N containing the acpP gene	chloramphenicol	NBRP (NIG Japan) : E.coli	(41)
acpS	pCA24N containing the acpS gene	chloramphenicol	NBRP (NIG Japan) : E.coli	(41)
acpT	pCA24N containing the acpT gene	chloramphenicol	NBRP (NIG Japan) : E.coli	(41)
acs	pCA24N containing the acs gene	chloramphenicol	NBRP (NIG Japan) : E.coli	(41)
atoB	pCA24N containing the atoB gene	chloramphenicol	NBRP (NIG Japan) : E.coli	(41)
cdh	pCA24N containing the cdh gene	chloramphenicol	NBRP (NIG Japan) : E.coli	(41)
cdsA	pCA24N containing the cdsA gene	chloramphenicol	NBRP (NIG Japan) : E.coli	(41)
cfa	pCA24N containing the cfa gene	chloramphenicol	NBRP (NIG Japan) : E.coli	(41)
clsA	pCA24N containing the clsA gene	chloramphenicol	NBRP (NIG Japan) : E.coli	(41)
clsB	pCA24N containing the clsB gene	chloramphenicol	NBRP (NIG Japan) : E.coli	(41)
clsC	pCA24N containing the clsC gene	chloramphenicol	NBRP (NIG Japan) : E.coli	(41)
dgkA	pCA24N containing the dgkA gene	chloramphenicol	NBRP (NIG Japan) : E.coli	(41)
dhaK	pCA24N containing the dhaK gene	chloramphenicol	NBRP (NIG Japan) : E.coli	(41)
dhaL	pCA24N containing the dhaL gene	chloramphenicol	NBRP (NIG Japan) : E.coli	(41)
fabA	pCA24N containing the fabA gene	chloramphenicol	NBRP (NIG Japan) : E.coli	(41)
fabB	pCA24N containing the fabB gene	chloramphenicol	NBRP (NIG Japan) : E.coli	(41)
fabD	pCA24N containing the fabD gene	chloramphenicol	NBRP (NIG Japan) : E.coli	(41)
fabF	pCA24N containing the fabF gene	chloramphenicol	NBRP (NIG Japan) : E.coli	(41)
fabG	pCA24N containing the fabG gene	chloramphenicol	NBRP (NIG Japan) : E.coli	(41)
fabH	pCA24N containing the fabH gene	chloramphenicol	NBRP (NIG Japan) : E.coli	(41)
fabI	pCA24N containing the fabI gene	chloramphenicol	NBRP (NIG Japan) : E.coli	(41)
fabR	pCA24N containing the fabR gene	chloramphenicol	NBRP (NIG Japan) : E.coli	(41)
fabZ	pCA24N containing the fabZ gene	chloramphenicol	NBRP (NIG Japan) : E.coli	(41)
fadA	pCA24N containing the fadA gene	chloramphenicol	NBRP (NIG Japan) : E.coli	(41)
fadB	pCA24N containing the fadB gene	chloramphenicol	NBRP (NIG Japan) : E.coli	(41)
fadD	pCA24N containing the fadD gene	chloramphenicol	NBRP (NIG Japan) : E.coli	(41)
fadE	pCA24N containing the fadE gene	chloramphenicol	NBRP (NIG Japan) : E.coli	(41)
fadH	pCA24N containing the fadH gene	chloramphenicol	NBRP (NIG Japan) : E.coli	(41)
fadI	pCA24N containing the fadI gene	chloramphenicol	NBRP (NIG Japan) : E.coli	(41)
fadJ	pCA24N containing the fadJ gene	chloramphenicol	NBRP (NIG Japan) : E.coli	(41)
fadL	pCA24N containing the fadL gene	chloramphenicol	NBRP (NIG Japan) : E.coli	(41)
fadM	pCA24N containing the fadM gene	chloramphenicol	NBRP (NIG Japan) : E.coli	(41)
fadR	pCA24N containing the fadR gene	chloramphenicol	NBRP (NIG Japan) : E.coli	(41)
gldA	pCA24N containing the gldA gene	chloramphenicol	NBRP (NIG Japan) : E.coli	(41)
glpA	pCA24N containing the glpA gene	chloramphenicol	NBRP (NIG Japan) : E.coli	(41)
glpB	pCA24N containing the glpAs gene	chloramphenicol	NBRP (NIG Japan) : E.coli	(41)
glpC	pCA24N containing the glpC gene	chloramphenicol	NBRP (NIG Japan) : E.coli	(41)
glpD	pCA24N containing the glpD gene	chloramphenicol	NBRP (NIG Japan) : E.coli	(41)
glpF	pCA24N containing the glpF gene	chloramphenicol	NBRP (NIG Japan) : E.coli	(41)
glpK	pCA24N containing the glpK gene	chloramphenicol	NBRP (NIG Japan) : E.coli	(41)
glpQ	pCA24N containing the glpQ gene	chloramphenicol	NBRP (NIG Japan) : E.coli	(41)
glpR	pCA24N containing the glpR gene	chloramphenicol	NBRP (NIG Japan) : E.coli	(41)
gpsA	pCA24N containing the gpsA gene	chloramphenicol	NBRP (NIG Japan) : E.coli	(41)
mdoB	pCA24N containing the mdoB gene	chloramphenicol	NBRP (NIG Japan) : E.coli	(41)
opgB	pCA24N containing the opgB gene	chloramphenicol	NBRP (NIG Japan) : E.coli	(41)
pgpA	pCA24N containing the pgpA gene	chloramphenicol	NBRP (NIG Japan) : E.coli	(41)
pgpB	pCA24N containing the pgpB gene	chloramphenicol	NBRP (NIG Japan) : E.coli	(41)
pgpC	pCA24N containing the pgpC gene	chloramphenicol	NBRP (NIG Japan) : E.coli	(41)
pgsA	pCA24N containing the pgsA gene	chloramphenicol	NBRP (NIG Japan) : E.coli	(41)
pldA	pCA24N containing the pldA gene	chloramphenicol	NBRP (NIG Japan) : E.coli	(41)
pldB	pCA24N containing the pldB gene	chloramphenicol	NBRP (NIG Japan) : E.coli	(41)
pldC	pCA24N containing the pldC gene	chloramphenicol	NBRP (NIG Japan) : E.coli	(41)
plsB	pCA24N containing the plsB gene	chloramphenicol	NBRP (NIG Japan) : E.coli	(41)
plsC	pCA24N containing the plsC gene	chloramphenicol	NBRP (NIG Japan) : E.coli	(41)
plsX	pCA24N containing the plsX gene	chloramphenicol	NBRP (NIG Japan) : E.coli	(41)
plsY	pCA24N containing the plsY gene	chloramphenicol	NBRP (NIG Japan) : E.coli	(41)
psd	pCA24N containing the psd gene	chloramphenicol	NBRP (NIG Japan) : E.coli	(41)
pssA	pCA24N containing the pssA gene	chloramphenicol	NBRP (NIG Japan) : E.coli	(41)
tesB	pCA24N containing the tesB gene	chloramphenicol	NBRP (NIG Japan) : E.coli	(41)
ugpQ	pCA24N containing the ugpQ gene	chloramphenicol	NBRP (NIG Japan) : E.coli	(41)
yciA	pCA24N containing the yciA gene	chloramphenicol	NBRP (NIG Japan) : E.coli	(41)
ynbB	pCA24N containing the ynbB gene	chloramphenicol	NBRP (NIG Japan) : E.coli	(41)
