# Supplementary material for: Control of n-Butanol Induced Lipidome Adaptations in E. coli
Source: Metabolites. 2021 Apr 29;11(5):286. doi: 10.3390/metabo11050286 (PMC8145963; doi:10.3390/metabo11050286)
Supplement: Supplementary file 1 [file metabolites-11-00286-s001.zip › SupplementaryTable_growth.csv]

label	butanol	GR-max	r2	lag	maxOD	maxODsd	ov or ko
bl	0	NA	NA	NA	0.0038362	6.39E-05	OV
bl	0	NA	NA	NA	0.0023598	0.09009	OV
bl	0	NA	NA	NA	0.0080998	0.00134212	OV
bl	1	NA	NA	NA	0.004983	3.89E-05	OV
bl	1	NA	NA	NA	0.0105496	0.000484482	OV
bl	1	NA	NA	NA	0.0077496	0.000396607	OV
EV	0	0.020330049	0.98363135	75	0.5743928	0.001877564	OV
EV	0	0.020000952	0.978361546	75	0.5756896	0.000677796	OV
EV	0	0.019851558	0.980450328	75	0.5804896	0.000433251	OV
EV	1	0.011542193	0.944618582	85	0.4117032	0.000204039	OV
EV	1	0.010751033	0.948211356	90	0.4116098	0.000164214	OV
EV	1	0.010857348	0.93733422	90	0.4166298	7.95E-05	OV
prpE	0	0.022159508	0.984257666	80	0.6854496	0.002468633	OV
prpE	0	0.022141699	0.986162507	80	0.6943696	0.000834678	OV
prpE	0	0.022248407	0.985267521	80	0.6901064	0.00155307	OV
prpE	1	0.010117422	0.999429377	95	0.4664964	0.000879754	OV
prpE	1	0.009983559	0.950432293	95	0.4702262	0.00055207	OV
prpE	1	0.009795748	0.997484089	95	0.4808396	0.000168188	OV
fadM	0	0.020836636	0.989769104	80	0.5881364	0.000479528	OV
fadM	0	0.020582848	0.985432519	85	0.5939462	0.000349959	OV
fadM	0	0.021274737	0.98876135	80	0.597313	0.00012286	OV
fadM	1	0.010331912	0.938076441	100	0.3999166	0.000272631	OV
fadM	1	0.01101051	0.930056565	100	0.4060264	0.000324711	OV
fadM	1	0.009547047	0.930125871	105	0.401353	0.000291786	OV
clsB	0	0.021830339	0.98654643	75	0.6321964	0.004381491	OV
clsB	0	0.021706345	0.987129119	75	0.6163964	0.005660922	OV
clsB	0	0.021452613	0.986698461	75	0.613323	0.004618538	OV
clsB	1	0.010962938	0.962918004	90	0.4147632	0.009367827	OV
clsB	1	0.010195679	0.993952072	95	0.3931162	0.007162211	OV
clsB	1	0.010487207	0.94669907	90	0.4091564	0.000479982	OV
fadI	0	0.020201814	0.990937448	75	0.5885862	0.000278301	OV
fadI	0	0.020464501	0.987809749	80	0.5948298	0.000411864	OV
fadI	0	0.021449792	0.99038803	75	0.596103	0.00027635	OV
fadI	1	0.011608883	0.921173428	90	0.4064164	0.000440757	OV
fadI	1	0.012822791	0.915548753	90	0.4149362	0.000227324	OV
fadI	1	0.011508326	0.916807209	95	0.4115532	0.000163252	OV
fadD	0	0.0203779	0.99500354	140	0.5711462	0.0003736	OV
fadD	0	0.019921543	0.962715394	140	0.5946696	0.001045224	OV
fadD	0	0.019716786	0.995087978	135	0.6053998	0.000634107	OV
fadD	1	0.009665631	0.991948492	130	0.2663464	0.001629284	OV
fadD	1	0.009360803	0.985064777	125	0.2743996	0.002855652	OV
fadD	1	0.009238232	0.987897861	120	0.2887598	0.001029899	OV
fadR	0	0.020389668	0.996971162	130	0.570153	0.001840943	OV
fadR	0	0.020194407	0.998710774	125	0.5758862	0.001547458	OV
fadR	0	0.01953167	0.997535881	115	0.5875028	0.001383971	OV
fadR	1	0.012043652	0.998417991	195	0.4480796	0.001133842	OV
fadR	1	0.011818377	0.995018634	225	0.4547896	0.00278776	OV
fadR	1	0.011596136	0.997079885	215	0.4436896	0.004625312	OV
pgpB	0	0.021858429	0.985368561	80	0.578303	0.001167236	OV
pgpB	0	0.02113155	0.985059892	80	0.586943	0.001250376	OV
pgpB	0	0.021037405	0.986435825	80	0.5927664	0.000951245	OV
pgpB	1	0.009922286	0.968201718	90	0.3913696	0.000293831	OV
pgpB	1	0.010059408	0.960320646	90	0.4045862	0.000448527	OV
pgpB	1	0.010150964	0.964285612	90	0.4050696	0.00054885	OV
acpP	0	0.020558705	0.978557645	80	0.579423	0.00087698	OV
acpP	0	0.020372554	0.978041724	80	0.5870964	0.000415773	OV
acpP	0	0.021950834	0.98421234	75	0.589393	0.000673253	OV
acpP	1	0.009879082	0.946230923	100	0.395043	0.001546177	OV
acpP	1	0.010536791	0.93275383	100	0.3977932	0.000595047	OV
acpP	1	0.012643367	0.938595367	100	0.8357598	0.000243857	OV
glpA	0	0.02083552	0.983447594	80	0.6350164	0.000484734	OV
glpA	0	0.021110586	0.984503156	80	0.64723	5.70E-05	OV
glpA	0	0.021307197	0.983543676	80	0.6567264	0.000324296	OV
glpA	1	0.009700081	0.997832293	95	0.4397762	0.000283912	OV
glpA	1	0.009257844	0.99777628	95	0.4394964	0.000683478	OV
glpA	1	0.012813438	0.949243741	85	0.4599728	0.00038534	OV
fadJ	0	0.017978052	0.998771375	145	0.7612864	0.002357021	OV
fadJ	0	0.017698875	0.999761759	150	0.7627262	0.001211788	OV
fadJ	0	0.017967891	0.999308574	150	0.7670264	0.001080156	OV
fadJ	1	0.008664099	0.998946865	205	0.327623	0.000864636	OV
fadJ	1	0.008861472	0.998230518	205	0.3391294	0.00110639	OV
fadJ	1	0.008992571	0.999582946	210	0.3354694	0.000525269	OV
fadH	0	0.02064602	0.985435734	85	0.689473	0.000183356	OV
fadH	0	0.021004494	0.988118753	85	0.6887698	0.00099155	OV
fadH	0	0.020582399	0.987549667	85	0.7026696	0.00056973	OV
fadH	1	0.009887412	0.935748033	100	0.4384762	0.003377234	OV
fadH	1	0.011478707	0.932259549	95	0.4544332	0.000230133	OV
fadH	1	0.011677885	0.886315341	90	0.4613796	0.003930076	OV
atoB	0	0.019839208	0.984742062	85	0.6697464	0.000457485	OV
atoB	0	0.02128281	0.988771071	80	0.674233	0.000319514	OV
atoB	0	0.020123047	0.985139597	85	0.677033	0.00082252	OV
atoB	1	0.012681013	0.950890983	90	0.468113	0.000361855	OV
atoB	1	0.012941808	0.950330174	90	0.4777228	0.000289546	OV
atoB	1	0.011512629	0.936964925	95	0.474783	0.000466009	OV
glpQ	0	0.020436096	0.988166893	80	0.6134296	0.00083557	OV
glpQ	0	0.020955409	0.99033301	80	0.6262696	0.000752258	OV
glpQ	0	0.021090886	0.986894856	80	0.6330898	0.001070925	OV
glpQ	1	0.009230872	0.995983362	95	0.4121528	0.004922256	OV
glpQ	1	0.010348449	0.946012892	90	0.4169098	0.000331988	OV
glpQ	1	0.010699876	0.928591692	90	0.4213496	0.000361548	OV
glpT	0	0.019697348	0.985145039	125	0.2565662	0.000848567	OV
glpT	0	0.01977305	0.988624202	125	0.2629362	0.000539677	OV
glpT	0	0.019243728	0.984192035	125	0.264063	0.000941323	OV
glpT	1	0.009497016	0.994254679	160	0.2314662	0.000458951	OV
glpT	1	0.009996091	0.986852231	160	0.220403	0.000847493	OV
glpT	1	0.009063386	0.984376745	160	0.2158296	0.000601417	OV
bl	0	NA	NA	NA	1.16408	0.000628808	OV
bl	0	NA	NA	NA	0.001756	0.000142408	OV
bl	0	NA	NA	NA	0.002436	0.000147919	OV
bl	1	NA	NA	NA	0.008832	0.000218449	OV
bl	1	NA	NA	NA	0.003824	0.000652901	OV
bl	1	NA	NA	NA	0.003364	0.00055559	OV
EV	0	0.019399699	0.985920639	80	0.612972	0.004963982	OV
EV	0	0.020798585	0.982074892	75	0.604208	0.001154348	OV
EV	0	0.020523503	0.983535233	75	0.59704	0.001025866	OV
EV	1	0.010493728	0.932435484	95	0.41188	0.000436578	OV
EV	1	0.011396053	0.921275977	95	0.416312	0.000341643	OV
EV	1	0.011323862	0.919173904	95	0.418476	0.000302457	OV
glpB	0	0.019558232	0.988541064	95	0.583592	0.001147223	OV
glpB	0	0.020276964	0.992395545	100	0.613728	0.00049104	OV
glpB	0	0.020006488	0.978203389	95	0.61616	0.002391652	OV
glpB	1	0.009530103	0.996654638	110	0.402704	0.002264747	OV
glpB	1	0.009952269	0.935689088	105	0.406916	0.000589983	OV
glpB	1	0.009859595	0.91973531	105	0.416212	0.001471435	OV
glpC	0	0.020214875	0.985446329	80	0.679768	0.003469974	OV
glpC	0	0.019943485	0.990020024	85	0.67242	0.000795864	OV
glpC	0	0.019702174	0.984810007	85	0.677472	0.001424682	OV
glpC	1	0.009512604	0.997119881	105	0.439468	0.001026021	OV
glpC	1	0.009409389	0.998534059	105	0.448632	0.00058832	OV
glpC	1	0.009293843	0.998771217	105	0.45832	0.000398999	OV
fadL	0	0.018583086	0.996797052	10	0.405784	0.001637217	OV
fadL	0	0.018592021	0.994089511	10	0.394936	0.000687226	OV
fadL	0	0.019184185	0.990610625	20	0.402904	0.001003135	OV
fadL	1	0.00968817	0.99802762	330	0.160024	0.00513631	OV
fadL	1	0.009241405	0.998473967	330	0.206796	0.00856575	OV
fadL	1	0.009370778	0.998164367	325	0.159112	0.001380333	OV
eutB	0	0.020021553	0.986009778	90	0.685588	0.001953284	OV
eutB	0	0.020934172	0.988196345	85	0.710844	0.002285406	OV
eutB	0	0.02031535	0.988469339	85	0.705364	0.001105387	OV
eutB	1	0.010256842	0.999186937	100	0.50918	0.00066	OV
eutB	1	0.010224072	0.997923112	105	0.508308	0.000704642	OV
eutB	1	0.012065352	0.945942571	100	0.519028	0.001948877	OV
eutA	0	0.021724003	0.978977873	80	0.671212	0.001073555	OV
eutA	0	0.020995998	0.978563946	85	0.666888	0.001791904	OV
eutA	0	0.020459862	0.984443635	80	0.682244	0.001396023	OV
eutA	1	0.009823029	0.998257147	100	0.4759	0.002276049	OV
eutA	1	0.009650884	0.99708719	95	0.48164	0.003479224	OV
eutA	1	0.009632052	0.998489696	95	0.477844	0.00496422	OV
eutC	0	0.019430237	0.984695619	85	0.611196	0.002041098	OV
eutC	0	0.020448051	0.980390104	80	0.675924	0.001587539	OV
eutC	0	0.019981474	0.980964243	80	0.663196	0.002336253	OV
eutC	1	0.00918151	0.998039552	95	0.409948	0.000100598	OV
eutC	1	0.010214844	0.920211627	95	0.407648	0.001120232	OV
eutC	1	0.010794729	0.923868787	95	0.426132	0.000624276	OV
acpS	0	0.020693424	0.981817515	85	0.636784	0.000563454	OV
acpS	0	0.02158154	0.982505181	85	0.640848	0.001033789	OV
acpS	0	0.021108655	0.983313936	85	0.63846	0.00051225	OV
acpS	1	0.010538026	0.949121185	95	0.456424	0.007126477	OV
acpS	1	0.009570089	0.998734013	100	0.443476	0.008798868	OV
acpS	1	0.01081205	0.951980814	95	0.439428	0.00047172	OV
fadB	0	0.019257753	0.978543915	85	0.706444	0.001331946	OV
fadB	0	0.020201931	0.990086238	85	0.73724	0.001779719	OV
fadB	0	0.019815124	0.987625495	85	0.71924	0.002836441	OV
fadB	1	0.010055711	0.9971234	110	0.4527	0.000810802	OV
fadB	1	0.010307146	0.939830308	105	0.47024	0.00067231	OV
fadB	1	0.011949425	0.998119217	105	0.8794	0.000398748	OV
acs	0	0.020359171	0.98500638	85	0.578192	0.005691495	OV
acs	0	0.021921615	0.981269691	90	0.58864	0.001149522	OV
acs	0	0.020553889	0.981244133	90	0.5945	0.001549064	OV
acs	1	0.009932266	0.995315642	105	0.393912	0.000711843	OV
acs	1	0.009705441	0.996687133	105	0.398376	0.000576784	OV
acs	1	0.009899365	0.997768008	105	0.396276	0.000320437	OV
glpD	0	0.018704216	0.993995345	200	0.648888	0.000394867	OV
glpD	0	0.01846349	0.995892112	195	0.659696	0.000263591	OV
glpD	0	0.018152355	0.996202847	190	0.668424	0.000967616	OV
glpD	1	0.006096144	0.984742943	385	0.35498	0.000985089	OV
glpD	1	0.00645122	0.996804417	370	0.370848	0.000772606	OV
glpD	1	0.007634753	0.992080139	370	0.508796	0.008160091	OV
gpsA	0	0.021683672	0.993504129	80	0.598496	0.000372934	OV
gpsA	0	0.020581415	0.989828684	80	0.579804	0.000470617	OV
gpsA	0	0.021242846	0.991531465	80	0.600436	0.000345659	OV
gpsA	1	0.010663967	0.996222729	100	0.435716	0.011346122	OV
gpsA	1	0.011303931	0.978513791	95	0.422032	0.001635824	OV
gpsA	1	0.011129506	0.976524388	95	0.414432	0.004335495	OV
pldB	0	0.018835516	0.984465474	105	1.089548	0.001163237	OV
pldB	0	0.018294059	0.985343666	105	0.684224	0.010769711	OV
pldB	0	0.017998008	0.988308844	100	0.679788	0.015042025	OV
pldB	1	0.008588361	0.998624179	135	0.360516	0.0011936	OV
pldB	1	0.008586752	0.998674721	135	0.368012	0.003072934	OV
pldB	1	0.010058805	0.998197179	130	0.545916	0.000347966	OV
glpK	0	0.021323732	0.977334324	130	0.642628	0.000809395	OV
glpK	0	0.023388438	0.992059407	120	1.129932	0.000575951	OV
glpK	0	0.020990859	0.983989566	125	1.104568	0.000619451	OV
glpK	1	0.014709851	0.993277204	130	0.885648	0.000415355	OV
glpK	1	0.014108537	0.994772963	130	0.848728	0.000357379	OV
glpK	1	0.014215337	0.977048604	130	0.8265	0.000190788	OV
glpR	0	0.019708231	0.984357613	85	1.04866	0.000652993	OV
glpR	0	0.020935355	0.981462242	80	1.074516	0.000134462	OV
glpR	0	0.021525588	0.983880249	80	1.052452	0.000488385	OV
glpR	1	0.008509296	0.996859971	100	0.39042	0.028996372	OV
glpR	1	0.010488711	0.992955755	100	0.821348	0.000251635	OV
glpR	1	0.011392243	0.948083152	95	0.859416	0.000201196	OV
bl	0	NA	NA	NA	0.042833	0.000729136	OV
bl	0	NA	NA	NA	0.0294464	7.61E-05	OV
bl	0	NA	NA	NA	0.03449	8.94E-05	OV
bl	1	NA	NA	NA	0.0339898	4.80E-05	OV
bl	1	NA	NA	NA	0.0342196	0.000226699	OV
bl	1	NA	NA	NA	0.0425428	5.85E-05	OV
EV	0	0.022247533	0.984781099	70	0.6345596	0.000239911	OV
EV	0	0.022699562	0.987748027	70	0.6182162	0.000407329	OV
EV	0	0.022568058	0.991746554	70	0.6184862	0.000902874	OV
EV	1	0.010541044	0.957734678	90	0.437513	0.000716773	OV
EV	1	0.011114299	0.951075607	90	0.4413264	0.000427595	OV
EV	1	0.01201495	0.941054926	90	0.446333	0.000507612	OV
ugpQ	0	0.020967176	0.976413843	75	0.6402662	0.000597697	OV
ugpQ	0	0.021927313	0.988098908	80	0.6394328	0.001183001	OV
ugpQ	0	0.021800313	0.985841425	80	0.651943	0.00108313	OV
ugpQ	1	0.012471229	0.960642917	90	0.4482798	0.001181845	OV
ugpQ	1	0.010564959	0.963407546	95	0.4536698	0.000111898	OV
ugpQ	1	0.010553393	0.976012949	95	0.4533066	0.00015888	OV
acpT	0	0.022206925	0.987474489	75	0.6622028	0.001903615	OV
acpT	0	0.020634952	0.986265596	80	0.660213	0.004405621	OV
acpT	0	0.02022639	0.98348484	80	0.6514262	0.000677061	OV
acpT	1	0.012202788	0.956004797	90	0.4371996	0.000712178	OV
acpT	1	0.012779337	0.953608387	90	0.442723	0.000526131	OV
acpT	1	0.012487784	0.954363319	90	0.459483	0.000540244	OV
pldA	0	0.021560463	0.98878558	140	0.581493	0.000196582	OV
pldA	0	0.021394559	0.985217212	140	0.581513	0.000319796	OV
pldA	0	0.020944451	0.993263107	140	0.5903664	8.34E-05	OV
pldA	1	0.011938089	0.992839661	160	0.3047562	0.002408089	OV
pldA	1	0.012062152	0.996777152	160	0.3018196	0.00175154	OV
pldA	1	0.011478341	0.978148142	160	0.2998928	0.001345203	OV
cdh	0	0.020816396	0.979332809	85	0.6288662	0.000538973	OV
cdh	0	0.021097871	0.983724614	85	0.6229694	0.000464174	OV
cdh	0	0.0201868	0.984140383	85	0.6302798	0.000911829	OV
cdh	1	0.010795412	0.948402694	95	0.4231798	0.000383179	OV
cdh	1	0.009406855	0.997007104	100	0.4163332	0.000563215	OV
cdh	1	0.00965913	0.995665943	100	0.4238864	0.000420115	OV
glpF	0	0.022265456	0.977414251	80	0.5626896	0.00174337	OV
glpF	0	0.02217951	0.979447294	80	0.5782264	0.000729683	OV
glpF	0	0.02098838	0.987224744	80	0.587893	0.000352838	OV
glpF	1	0.010525801	0.979947708	95	0.3973998	0.002864807	OV
glpF	1	0.010591459	0.970465544	95	0.4061264	0.005129268	OV
glpF	1	0.01045433	0.97004009	95	0.406113	0.000354287	OV
accB	0	0.02119219	0.98228361	80	0.652153	0.000296681	OV
accB	0	0.020467679	0.985981281	80	0.6310462	0.001135408	OV
accB	0	0.020194726	0.986462863	80	0.6459864	0.000469231	OV
accB	1	0.01247627	0.970625216	85	0.456283	0.00427383	OV
accB	1	0.010946092	0.944564114	95	0.438863	0.000600033	OV
accB	1	0.010954745	0.951195568	95	0.449883	0.000218264	OV
cdsA	0	0.020141299	0.955204172	95	0.3194496	0.002166934	OV
cdsA	0	0.020266448	0.957942708	95	0.3144596	0.002727817	OV
cdsA	0	0.020452936	0.957022476	95	0.3180596	0.002368594	OV
cdsA	1	0.010549983	0.952569277	105	0.2250896	0.001943037	OV
cdsA	1	0.01096698	0.952877978	105	0.2191096	0.001970118	OV
cdsA	1	0.01039566	0.966377708	110	0.2117296	0.001503956	OV
clsC	0	0.020355568	0.98360027	85	0.6188996	0.000595989	OV
clsC	0	0.021016381	0.989019955	80	0.6167028	0.0003763	OV
clsC	0	0.020338055	0.983058015	85	0.5958696	0.000186005	OV
clsC	1	0.010141104	0.995605211	100	0.406303	0.000181437	OV
clsC	1	0.010248503	0.978776752	100	0.4068762	0.000502704	OV
clsC	1	0.009939937	0.997499459	105	0.4050898	0.000300061	OV
mdoB	0	0.021658458	0.980754964	95	0.3154596	0.000598504	OV
mdoB	0	0.021729696	0.9917882	95	0.3163264	0.000691656	OV
mdoB	0	0.021839201	0.993137093	95	0.317613	0.000617652	OV
mdoB	1	0.00725565	0.900195625	120	0.1782764	0.000272052	OV
mdoB	1	0.002234457	0.937350848	125	0.173403	0.000160762	OV
mdoB	1	0.010534511	0.98546564	115	0.2192464	0.000435859	OV
fadE	0	0.019761392	0.94218625	170	0.3843596	0.00031162	OV
fadE	0	0.023177047	0.988164325	165	0.385193	0.000877992	OV
fadE	0	0.022863017	0.991748229	165	0.3919064	0.000291098	OV
fadE	1	0.007032357	0.990162194	325	0.2635662	0.000225025	OV
fadE	1	0.007005658	0.991677587	320	0.2656664	0.00060031	OV
fadE	1	0.007167801	0.993095251	310	0.2644764	0.000444058	OV
dgkA	0	0.019564828	0.981904708	80	0.5821262	0.001568761	OV
dgkA	0	0.019600595	0.985923863	85	0.5792562	0.00161248	OV
dgkA	0	0.018599365	0.967413391	80	0.5811264	0.001335424	OV
dgkA	1	0.009618442	0.945500841	90	0.3824564	0.003368327	OV
dgkA	1	0.013054791	0.988547982	70	0.4093864	0.000797933	OV
dgkA	1	0.009435828	0.959884758	90	0.3802264	0.001130003	OV
fabI	0	0.019749602	0.986846508	80	0.6364862	0.000163192	OV
fabI	0	0.019678566	0.987568971	80	0.6394728	0.00245517	OV
fabI	0	0.019260808	0.9891512	80	0.6408764	0.00331075	OV
fabI	1	0.009580836	0.970799286	95	0.4429696	0.000862576	OV
fabI	1	0.009977046	0.962743535	95	0.445463	0.000308973	OV
fabI	1	0.010204594	0.956064704	95	0.7781062	0.000226144	OV
pldC	0	0.021744548	0.988914438	85	1.0197828	0.000549879	OV
pldC	0	0.02139637	0.990800485	85	1.0400864	0.000153141	OV
pldC	0	0.021989615	0.98390559	80	1.0405264	0.000372575	OV
pldC	1	0.010828378	0.996516917	90	0.7396564	0.000387985	OV
pldC	1	0.013405123	0.963887024	80	0.8257864	0.000446707	OV
pldC	1	0.011773067	0.996940957	90	0.8047298	0.001061014	OV
fadI	0	0.019393751	0.98251678	85	0.9481164	0.000386875	OV
fadI	0	0.020520705	0.983354593	85	0.9752298	0.000547706	OV
fadI	0	0.016075933	0.995240153	55	0.6730264	0.003632377	OV
fadI	1	0.008454919	0.975444098	105	0.6044262	0.000519723	OV
fadI	1	0.008680424	0.958660152	105	0.4126862	0.001070634	OV
fadI	1	0.008403152	0.956585576	105	0.4215262	0.000654184	OV
bl	0	NA	NA	NA	0.592285	0.006379376	OV
bl	0	NA	NA	NA	0.026835	6.98E-05	OV
bl	0	NA	NA	NA	0.61687	0.001842078	OV
bl	1	NA	NA	NA	0.02375	1.77E-05	OV
bl	1	NA	NA	NA	0.02232	2.09E-05	OV
bl	1	NA	NA	NA	0.022325	3.54E-05	OV
EV	0	0.021014174	0.979740505	75	0.61294	0.000484317	OV
EV	0	0.021181436	0.980939165	75	0.6049	0.001412555	OV
EV	0	0.021280654	0.982256445	75	0.610215	0.000843468	OV
EV	1	0.01050396	0.946478094	90	0.418595	0.000481015	OV
EV	1	0.010768498	0.930386495	90	0.427885	0.000444621	OV
EV	1	0.011731919	0.935921075	90	0.41981	0.00041178	OV
pgpC	0	0.021687093	0.984885371	80	0.5741	0.012596676	OV
pgpC	0	0.020979916	0.979780306	80	0.58763	0.009750455	OV
pgpC	0	0.021318574	0.986094324	80	1.08628	0.001625519	OV
pgpC	1	0.012127846	0.944392992	90	0.397665	0.008611286	OV
pgpC	1	0.010014464	0.949379878	95	0.39689	0.000273633	OV
pgpC	1	0.012491964	0.944051238	90	0.405775	0.000362716	OV
accA	0	0.020657998	0.992489747	80	0.648655	0.000992849	OV
accA	0	0.020515944	0.991365364	80	0.641815	0.001619471	OV
accA	0	0.020672201	0.99098653	80	0.65804	0.000561694	OV
accA	1	0.00984978	0.963228158	100	0.4074	0.000336805	OV
accA	1	0.0109786	0.94007529	100	0.412925	0.000501248	OV
accA	1	0.009291731	0.951220285	105	0.420975	0.000324519	OV
pldA	0	0.019062513	0.979727231	135	0.570625	0.001438858	OV
pldA	0	0.019993827	0.975532761	135	0.572915	0.000790688	OV
pldA	0	0.020683838	0.970713089	135	0.58171	0.001350648	OV
pldA	1	0.011336183	0.997193364	170	0.32146	0.000184221	OV
pldA	1	0.010927153	0.996853695	165	0.33579	0.000345778	OV
pldA	1	0.011315972	0.996656053	170	0.329055	0.000471832	OV
pgpB	0	0.018690775	0.986715397	90	0.6054	0.000814517	OV
pgpB	0	0.019491565	0.983140257	90	0.60575	0.001312202	OV
pgpB	0	0.019547808	0.993903053	85	0.616185	0.000857795	OV
pgpB	1	0.011214988	0.960672957	100	0.4111	0.000732931	OV
pgpB	1	0.010088459	0.958437958	105	0.417285	0.000440738	OV
pgpB	1	0.010170315	0.960465215	105	0.418325	0.000377492	OV
fabF	0	0.018471542	0.986467902	180	0.63026	0.000308525	OV
fabF	0	0.01943527	0.980577917	185	0.61055	0.000138067	OV
fabF	0	0.019334438	0.969617844	185	0.63685	0.000378731	OV
fabF	1	0.010234328	0.9982056	215	0.43393	0.00035107	OV
fabF	1	0.010317997	0.998957894	215	0.442805	0.000330435	OV
fabF	1	0.010332533	0.998157746	220	0.448795	0.000170844	OV
dhaL	0	0.019571833	0.986341373	80	0.60077	0.00081017	OV
dhaL	0	0.019825858	0.985703741	80	0.59862	0.001985526	OV
dhaL	0	0.019416931	0.985622742	80	0.601775	0.000369121	OV
dhaL	1	0.008378059	0.950215077	100	0.392905	0.00083149	OV
dhaL	1	0.009117911	0.944314424	100	0.39708	0.000714668	OV
dhaL	1	0.00961961	0.942166048	100	0.39233	0.000541526	OV
plsC	0	0.020221292	0.968469098	90	0.48887	0.000875785	OV
plsC	0	0.021512919	0.982864896	85	0.49772	0.002350691	OV
plsC	0	0.02096802	0.99030463	80	0.50482	0.000968794	OV
plsC	1	0.008168225	0.966557298	100	0.28675	0.000664502	OV
plsC	1	0.010233481	0.945199016	95	0.291455	0.001425263	OV
plsC	1	0.008525184	0.960033383	100	0.28767	0.001662773	OV
gldA	0	0.020416895	0.985531522	75	0.60356	0.000776933	OV
gldA	0	0.020834592	0.985961625	75	0.60061	0.000719288	OV
gldA	0	0.020657823	0.985769801	75	0.599775	0.002580274	OV
gldA	1	0.009786062	0.965875711	90	0.427735	0.000494533	OV
gldA	1	0.012364475	0.944447754	85	0.439725	0.00027157	OV
gldA	1	0.011120122	0.954310344	90	0.693635	0.001031474	OV
aas	0	0.022248923	0.979834392	105	0.57795	0.003975943	OV
aas	0	0.021299055	0.992191827	110	0.581915	0.001508787	OV
aas	0	0.021570235	0.992434676	110	0.57947	0.001943933	OV
aas	1	0.009572841	0.993063918	150	0.333195	0.000316425	OV
aas	1	0.010415116	0.986015923	145	0.33357	0.000784897	OV
aas	1	0.01002158	0.995595979	150	0.339535	0.001092245	OV
fabG	0	0.022277444	0.990241956	100	0.572825	0.00063369	OV
fabG	0	0.0213854	0.991979954	100	0.60595	0.001000781	OV
fabG	0	0.021556963	0.990516284	100	0.60408	0.000430987	OV
fabG	1	0.009955597	0.994826747	115	0.400035	0.000188414	OV
fabG	1	0.010575895	0.996685065	130	0.39637	0.000414352	OV
fabG	1	0.01054	0.997566328	130	0.3844	0.000330246	OV
fabH	0	0.019480623	0.985785259	120	0.61233	0.000611964	OV
fabH	0	0.019582966	0.972591975	120	0.62456	0.000670727	OV
fabH	0	0.018919621	0.981026774	115	0.61551	0.000383895	OV
fabH	1	0.00829399	0.971674338	155	0.38275	0.000326439	OV
fabH	1	0.008628642	0.970917947	155	0.3834	0.00076014	OV
fabH	1	0.008198778	0.954358067	155	0.380755	0.000284715	OV
cdsA	0	0.019312484	0.968130868	95	0.573985	0.000345778	OV
cdsA	0	0.02086674	0.976777738	90	0.576545	0.00051823	OV
cdsA	0	0.019848508	0.974326227	90	0.586685	0.000257755	OV
cdsA	1	0.009189701	0.972061242	105	0.396035	0.000128209	OV
cdsA	1	0.008552618	0.991409613	115	0.37191	0.000446724	OV
cdsA	1	0.010263384	0.964753156	105	0.68705	0.000416833	OV
accD	0	0.021043805	0.98145375	85	0.996075	0.000844837	OV
accD	0	0.020699994	0.986687385	80	0.964465	0.000270763	OV
accD	0	0.020655724	0.983064718	85	0.988655	0.001400268	OV
accD	1	0.009718729	0.960711128	100	0.35985	9.19E-05	OV
accD	1	0.010334163	0.958798521	100	0.66907	0.000282511	OV
accD	1	0.010529397	0.997191555	105	0.66079	0.000402182	OV
plsY	0	0.018898156	0.984487403	90	0.3139	0.002106612	OV
plsY	0	0.020746598	0.987509172	85	0.9514	0.000804674	OV
plsY	0	0.020486957	0.986537617	85	0.984745	0.000138519	OV
plsY	1	0.007355747	0.934990712	105	0.2061	0.000597129	OV
plsY	1	0.008029855	0.936687974	105	0.20455	0.000739299	OV
plsY	1	0.008597825	0.966278252	105	0.564615	0.00099571	OV
bl	0	NA	NA	NA	0.019896	2.61E-05	OV
bl	0	NA	NA	NA	0.020196	0.000116103	OV
bl	0	NA	NA	NA	0.01906	0.000144914	OV
bl	1	NA	NA	NA	0.421388	0.000877109	OV
bl	1	NA	NA	NA	0.023328	3.35E-05	OV
bl	1	NA	NA	NA	0.019944	0.000112606	OV
EV	0	0.021918001	0.985079292	75	0.628084	0.001140474	OV
EV	0	0.021662055	0.981237623	75	0.608788	0.001125753	OV
EV	0	0.021544165	0.982341727	75	0.603756	0.000341292	OV
EV	1	0.013813562	0.94750814	85	0.452676	0.000867571	OV
EV	1	0.014201764	0.948922895	85	0.457628	0.000630968	OV
EV	1	0.012120093	0.948491679	90	0.46644	0.000237487	OV
plsX	0	0.022382021	0.985451034	140	0.59734	0.001476821	OV
plsX	0	0.022297606	0.98335533	140	0.602444	0.000914046	OV
plsX	0	0.020422192	0.990213776	145	0.604848	0.000919848	OV
plsX	1	0.013049056	0.996646309	140	0.462128	0.002162434	OV
plsX	1	0.013315645	0.98918829	135	0.47242	0.00083869	OV
plsX	1	0.0132957	0.990325791	135	0.479388	0.000387195	OV
ynbB	0	0.019633743	0.987340611	110	0.648196	0.000589474	OV
ynbB	0	0.019415524	0.970399411	110	0.652512	0.00078735	OV
ynbB	0	0.019288381	0.980695453	115	0.665264	0.001570758	OV
ynbB	1	0.011839358	0.99767798	130	0.482524	0.000978713	OV
ynbB	1	0.01180588	0.996506756	125	0.497368	0.000248032	OV
ynbB	1	0.011975431	0.999041632	125	0.502476	0.000607684	OV
pgpA	0	0.019553203	0.980418306	85	0.564792	0.000420856	OV
pgpA	0	0.021303091	0.974677791	85	0.562556	0.002200336	OV
pgpA	0	0.022538416	0.989884898	80	0.573176	0.003514325	OV
pgpA	1	0.013866555	0.954794379	85	0.40154	0.000630397	OV
pgpA	1	0.013874511	0.952430136	85	0.406252	0.00065492	OV
pgpA	1	0.013491423	0.948428177	85	0.407652	0.000236474	OV
pssA	0	0.02079813	0.993032662	120	0.701792	0.000581137	OV
pssA	0	0.020772019	0.9912582	120	0.706232	0.001612799	OV
pssA	0	0.021008798	0.937828954	120	0.71268	0.004546713	OV
pssA	1	0.010886353	0.998280721	155	0.447848	0.00033124	OV
pssA	1	0.010855619	0.997469135	150	0.464544	0.000362602	OV
pssA	1	0.010827385	0.998655046	155	0.469016	9.94E-05	OV
pldB	0	0.022573379	0.97818291	95	1.081228	0.000666123	OV
pldB	0	0.021028788	0.958667931	95	0.702592	0.000984033	OV
pldB	0	0.019703224	0.967959313	95	0.720504	0.001280812	OV
pldB	1	0.010350539	0.897089378	110	0.430852	0.001582441	OV
pldB	1	0.010205065	0.938176588	110	0.441264	0.0009502	OV
pldB	1	0.010386708	0.93814842	110	0.438324	0.001343384	OV
fabA	0	0.02068699	0.983698186	80	0.656936	0.001399028	OV
fabA	0	0.020265442	0.986894499	80	0.644164	0.000383771	OV
fabA	0	0.019896834	0.983001368	80	0.646348	0.000412456	OV
fabA	1	0.012772689	0.948395677	90	0.464528	0.00016769	OV
fabA	1	0.013126943	0.955568894	90	0.468156	0.00028962	OV
fabA	1	0.013752053	0.953835951	90	0.47054	0.000308869	OV
fabB	0	0.021167496	0.972354212	95	0.766544	0.003606311	OV
fabB	0	0.0204674	0.983857781	95	0.755048	0.010838382	OV
fabB	0	0.021434231	0.985783064	95	0.728368	0.021545522	OV
fabB	1	0.011033852	0.928154346	110	0.450408	0.001227159	OV
fabB	1	0.011049563	0.928255435	110	0.450996	0.000522571	OV
fabB	1	0.01156042	0.922283386	110	0.461924	0.000740054	OV
fadA	0	0.021210294	0.984486633	85	0.636736	0.00055523	OV
fadA	0	0.020789347	0.989378413	85	0.645148	0.002282569	OV
fadA	0	0.022064603	0.994576315	80	0.632692	0.000598097	OV
fadA	1	0.010811703	0.955108035	95	0.442864	0.000392785	OV
fadA	1	0.013340647	0.955731769	95	0.455364	0.000324161	OV
fadA	1	0.014143652	0.959433706	95	0.813492	0.000407578	OV
yciA	0	0.022034498	0.996937941	100	0.497268	0.000828203	OV
yciA	0	0.022209724	0.996428055	100	0.516488	0.000356819	OV
yciA	0	0.022775902	0.994707377	100	0.517648	0.000488385	OV
yciA	1	0.012307182	0.989756969	130	0.362196	0.00025314	OV
yciA	1	0.012081026	0.996916181	120	0.385548	0.000422989	OV
yciA	1	0.012616778	0.996273147	125	0.370792	0.001100236	OV
yczB	0	0.021687267	0.981751076	100	0.552844	0.001693836	OV
yczB	0	0.021576872	0.980647696	100	0.552556	0.001119143	OV
yczB	0	0.021077246	0.983637079	100	0.55814	0.001384558	OV
yczB	1	0.010758998	0.993451288	115	0.366496	0.00045506	OV
yczB	1	0.010450546	0.994512792	115	0.375308	9.65E-05	OV
yczB	1	0.010452555	0.995666147	115	0.378452	0.000393599	OV
pgsA	0	0.020186404	0.948218123	90	0.547696	0.00081356	OV
pgsA	0	0.020215904	0.940409456	90	0.560204	0.001455981	OV
pgsA	0	0.019734043	0.972246516	90	1.032536	0.00076412	OV
pgsA	1	0.01034611	0.990858457	105	0.414864	0.001276511	OV
pgsA	1	0.011927016	0.952711	100	0.416008	0.000517223	OV
pgsA	1	0.010779062	0.93158525	100	0.41522	0.00069728	OV
dhaK	0	0.020487069	0.985378571	100	1.014412	0.000716464	OV
dhaK	0	0.021152883	0.991832187	95	0.60212	0.007540849	OV
dhaK	0	0.020917948	0.989873277	95	0.607816	0.000289275	OV
dhaK	1	0.009343837	0.959694289	115	0.40442	0.000424028	OV
dhaK	1	0.01041509	0.964170231	115	0.41778	0.000553534	OV
dhaK	1	0.010655911	0.965755783	115	0.742388	0.001038518	OV
accC	0	0.018573332	0.992028016	120	0.600632	0.001362395	OV
accC	0	0.019240565	0.985249375	120	0.619292	0.001267328	OV
accC	0	0.018746214	0.992468989	120	0.602932	0.001161775	OV
accC	1	0.009287423	0.997025336	150	0.40024	0.000362491	OV
accC	1	0.012721356	0.991712245	170	0.755044	0.000997136	OV
accC	1	0.011755507	0.995923391	165	0.726368	0.000811246	OV
fabD	0	0.020279342	0.980363911	85	0.625896	0.001440444	OV
fabD	0	0.020634318	0.982046299	85	1.02084	0.0007755	OV
fabD	0	0.020886693	0.993447956	80	0.621908	0.00087574	OV
fabD	1	0.01003853	0.954166622	95	0.417768	0.000293803	OV
fabD	1	0.012355204	0.959013283	90	0.42166	0.000463034	OV
fabD	1	0.0110644	0.945210389	95	0.787668	0.000764016	OV
bl	0	NA	NA	NA	0.0329938	0.000629735	OV
bl	0	NA	NA	NA	0.0243904	0.000115032	OV
bl	0	NA	NA	NA	0.0237434	0.000101207	OV
bl	1	NA	NA	NA	0.0232572	0.000840013	OV
bl	1	NA	NA	NA	0.0391902	0.005631338	OV
bl	1	NA	NA	NA	0.1130636	0.008559635	OV
EV	0	0.017498442	0.991595857	75	0.581267	0.000409566	OV
EV	0	0.018419877	0.988243245	75	0.583647	0.000183969	OV
EV	0	0.017870451	0.991284698	75	0.5939004	0.000969715	OV
EV	1	0.010722711	0.925813171	80	0.4199734	0.000589078	OV
EV	1	0.010396156	0.933919237	80	0.4304002	0.000743025	OV
EV	1	0.010705799	0.934246978	85	0.4222034	0.001641617	OV
fabF	0	0.018876512	0.975522333	85	1.0263738	0.000674338	OV
fabF	0	0.018396568	0.986087864	80	0.584387	0.000674273	OV
fabF	0	0.017823267	0.987982465	85	0.577827	0.000836956	OV
fabF	1	0.010510899	0.933328466	100	0.414337	0.000896083	OV
fabF	1	0.010184272	0.922993923	100	0.4110804	0.000818072	OV
fabF	1	0.010515388	0.931127203	105	0.407894	0.000364692	OV
psd	0	0.017090923	0.984376743	75	0.6410968	0.005926678	OV
psd	0	0.017133087	0.984315582	75	0.6345168	0.006285759	OV
psd	0	0.018487903	0.978642705	80	0.6087268	0.004222641	OV
psd	1	0.010552672	0.944416662	100	0.4783502	0.000594463	OV
psd	1	0.009633913	0.941465111	95	0.4973102	0.000446437	OV
psd	1	0.0097545	0.930721305	100	0.4936368	0.00042131	OV
cfa	0	0.017755798	0.978767819	85	0.5287536	0.00042046	OV
cfa	0	0.01771402	0.970594408	85	0.5218138	0.000769761	OV
cfa	0	0.019197099	0.987984594	80	0.5311536	0.000456856	OV
cfa	1	0.01016115	0.930334071	110	0.3682636	0.00232451	OV
cfa	1	0.009797549	0.938565521	110	0.3703002	0.000915771	OV
cfa	1	0.010033795	0.950938504	110	0.370787	0.000700777	OV
pspA	0	0.01349059	0.993927719	135	0.5655268	0.003958999	OV
pspA	0	0.013572678	0.993218025	135	0.5615568	0.004095407	OV
pspA	0	0.013743409	0.991743072	135	0.5569836	0.002337894	OV
pspA	1	0.009806616	0.955351865	130	0.4315336	0.013049508	OV
pspA	1	0.010362469	0.966578205	130	0.4380704	0.003470512	OV
pspA	1	0.010062382	0.984034716	135	0.6943536	0.001886263	OV
tesB	0	0.018526165	0.981691121	65	0.6526202	0.011034009	OV
tesB	0	0.019568129	0.986568518	80	0.6460634	0.013437562	OV
tesB	0	0.0187812	0.984636766	75	0.6518636	0.000803758	OV
tesB	1	0.009989823	0.93102341	105	0.4486838	0.005917579	OV
tesB	1	0.008957554	0.93539303	85	0.4739204	0.009014486	OV
tesB	1	0.009675571	0.94115113	80	0.4668304	0.00869643	OV
gpsA	0	0.018633674	0.993276296	75	0.612727	0.00136088	OV
gpsA	0	0.017929078	0.989057923	80	0.6001736	0.001369514	OV
gpsA	0	0.018521004	0.989555685	75	0.6072536	0.001003568	OV
gpsA	1	0.010611295	0.929823484	100	0.4256204	0.001075847	OV
gpsA	1	0.01083883	0.942696618	95	0.4326104	0.000606388	OV
gpsA	1	0.010695055	0.951194045	95	0.4386036	0.000311347	OV
gpsA	0	0.019595447	0.991726923	80	0.5929138	0.001877152	OV
gpsA	0	0.020470324	0.993895799	80	0.5810938	0.000924644	OV
gpsA	0	0.018077723	0.996885262	80	0.6017804	0.002143658	OV
gpsA	1	0.011038463	0.906916432	100	0.4119304	0.000317942	OV
gpsA	1	0.010869935	0.912205926	95	0.422017	0.000462292	OV
gpsA	1	0.010764867	0.907362484	100	0.4147036	0.000321197	OV
eutB	0	0.018972816	0.984379969	80	0.6827504	0.000929208	OV
eutB	0	0.018784573	0.985663561	80	0.6907804	0.000703348	OV
eutB	0	0.01909088	0.985243341	65	0.7100004	0.001143524	OV
eutB	1	0.011065093	0.955178876	110	0.4759072	0.000212183	OV
eutB	1	0.01058801	0.964242944	95	0.4879372	0.000587351	OV
eutB	1	0.010453707	0.961823008	95	0.4935438	0.000730354	OV
pspA	0	0.023805069	0.978924242	90	0.9430336	0.000338891	OV
pspA	0	0.023015501	0.995402887	90	0.5471104	0.002788707	OV
pspA	0	0.022004215	0.996770551	90	0.562727	0.001943205	OV
pspA	1	0.010639154	0.959104887	115	0.3684438	0.005150715	OV
pspA	1	0.010990214	0.961455448	115	0.3755672	0.001576362	OV
pspA	1	0.010806363	0.962903511	125	0.3638836	0.000636763	OV
clsA	0	0.019470094	0.983123225	90	0.557067	0.000974574	OV
clsA	0	0.019630182	0.979663271	90	0.5704204	0.002508946	OV
clsA	0	0.018812187	0.984356332	85	0.574867	0.000727475	OV
clsA	1	0.01155778	0.976981419	115	0.3939868	0.001043073	OV
clsA	1	0.011210214	0.98022778	115	0.4044534	0.000514862	OV
clsA	1	0.01270375	0.98738584	115	0.6955136	0.000840325	OV
gldK	0	0.019350879	0.993715183	135	0.6188536	0.00145291	OV
gldK	0	0.021664894	0.947758331	140	0.6020136	0.001649154	OV
gldK	0	0.019768229	0.973825016	130	0.5985536	0.000709118	OV
gldK	1	0.008982742	0.939067417	155	0.410247	0.002293663	OV
gldK	1	0.008792121	0.932998768	155	0.4061338	0.000309978	OV
gldK	1	0.006652497	0.863941223	140	0.4595202	0.004026233	OV
plsB	0	0.015356558	0.968272783	80	0.4153936	0.001241877	OV
plsB	0	0.015547622	0.968510478	80	0.39706	0.001828387	OV
plsB	0	0.014998944	0.970130823	75	0.4303536	0.000886142	OV
plsB	1	0.007216529	0.932173118	105	0.2936936	0.00096679	OV
plsB	1	0.008383264	0.872141452	100	0.3027536	0.000571303	OV
plsB	1	0.010688161	0.934930863	110	0.6703604	0.001464243	OV
fabZ	0	0.019901158	0.992101629	135	0.5062804	0.001321502	OV
fabZ	0	0.019708136	0.994760958	135	0.528267	0.001611215	OV
fabZ	0	0.019747717	0.994281458	130	0.9605202	0.001339553	OV
fabZ	1	0.009086582	0.991017029	160	0.5854538	0.001503663	OV
fabZ	1	0.009893746	0.993473481	155	0.642167	0.000360575	OV
fabZ	1	0.010015377	0.995551115	160	0.637547	0.001119772	OV
fabR	0	0.018569114	0.981570446	80	0.6134004	0.001673327	OV
fabR	0	0.01815372	0.977420462	80	0.6087336	0.000956571	OV
fabR	0	0.017491021	0.980236844	75	0.9876236	0.000950914	OV
fabR	1	0.012483731	0.965090506	110	0.770287	0.001038744	OV
fabR	1	0.011673161	0.962209066	110	0.7448338	0.000813702	OV
fabR	1	0.010693659	0.95235481	95	0.7252138	0.000952839	OV
bl	0	NA	NA	NA	0.555744	0.000638655	KO
bl	0	NA	NA	NA	0.029036	9.32E-05	KO
bl	0	NA	NA	NA	0.025056	7.80E-05	KO
bl	1	NA	NA	NA	0.024524	2.61E-05	KO
bl	1	NA	NA	NA	0.036304	0.002483683	KO
bl	1	NA	NA	NA	0.02588	3.16E-05	KO
BW	0	0.022119205	0.978171765	65	0.644136	0.000536172	KO
BW	0	0.022190347	0.979736419	65	0.638936	0.000737482	KO
BW	0	0.021546136	0.984349146	65	0.645656	0.002173725	KO
BW	1	0.012356597	0.944323263	75	0.455228	0.00025004	KO
BW	1	0.010702771	0.953542525	80	0.45974	0.000285307	KO
BW	1	0.011154545	0.949853084	80	0.453184	0.000143108	KO
ynbB	0	0.018919524	0.989644774	80	0.591136	0.000607026	KO
ynbB	0	0.019807768	0.985216174	80	0.612736	0.000539148	KO
ynbB	0	0.01881363	0.985067417	80	0.604636	0.00114973	KO
ynbB	1	0.010144536	0.992424558	95	0.412852	0.002138252	KO
ynbB	1	0.009892786	0.98107488	95	0.411436	0.004409612	KO
ynbB	1	0.010814262	0.96986942	90	0.407876	0.003316908	KO
gldA	0	0.019639312	0.973640607	75	0.599176	0.005388087	KO
gldA	0	0.021501423	0.982503957	70	0.59842	0.001064801	KO
gldA	0	0.021406136	0.98191547	70	0.611216	0.000911965	KO
gldA	1	0.011082146	0.971842461	85	0.417516	0.000354796	KO
gldA	1	0.011172368	0.974949435	85	0.423412	0.000405857	KO
gldA	1	0.011255176	0.957148762	85	0.429944	0.000345659	KO
pspB	0	0.022228953	0.981860316	65	0.61236	0.000602827	KO
pspB	0	0.020525306	0.982361738	70	0.62704	0.00059279	KO
pspB	0	0.021689528	0.977311297	65	0.63104	0.000459783	KO
pspB	1	0.011898144	0.93218476	80	0.479084	0.010111334	KO
pspB	1	0.012129408	0.931138945	80	0.469428	0.007040719	KO
pspB	1	0.012199908	0.923786974	80	0.471212	0.010327116	KO
fabR	0	0.022644067	0.988147301	60	0.623152	0.001143381	KO
fabR	0	0.022617822	0.985484473	60	0.623112	0.000749346	KO
fabR	0	0.021768044	0.985525908	60	0.628676	0.00055882	KO
fabR	1	0.011785135	0.949004716	75	0.4567	0.000318434	KO
fabR	1	0.012207731	0.955663912	75	0.455936	0.000243475	KO
fabR	1	0.012957128	0.944550759	75	0.461036	0.000210428	KO
pspD	0	0.01902662	0.992299861	80	0.603664	0.001292857	KO
pspD	0	0.019620517	0.98699226	75	0.607588	0.000605079	KO
pspD	0	0.019632408	0.986143508	75	0.600172	0.000342228	KO
pspD	1	0.00866067	0.96519128	95	0.42954	0.021673555	KO
pspD	1	0.009523375	0.948783537	90	0.43704	0.010922536	KO
pspD	1	0.009960935	0.942171797	90	0.425664	0.00800624	KO
dhaK	0	0.018542224	0.984226211	85	0.600276	0.002645426	KO
dhaK	0	0.019597571	0.980076609	80	0.613216	0.002005163	KO
dhaK	0	0.019427593	0.980739723	80	0.628496	0.003542807	KO
dhaK	1	0.01140127	0.964798798	90	0.432076	0.000470617	KO
dhaK	1	0.011969611	0.956865675	90	0.423892	0.003094692	KO
dhaK	1	0.010751067	0.960225901	95	0.428724	0.00049928	KO
yciA	0	0.020419489	0.990289598	75	0.612056	0.000327231	KO
yciA	0	0.019890766	0.990410972	75	0.602784	0.000545784	KO
yciA	0	0.020254642	0.988908191	75	0.619292	0.000686382	KO
yciA	1	0.00978858	0.963409677	90	0.438816	0.015458806	KO
yciA	1	0.009783804	0.962486988	90	0.450652	0.003553607	KO
yciA	1	0.009941705	0.961442651	90	0.427036	0.009750645	KO
clsA	0	0.019918725	0.981944952	70	0.62828	0.001110225	KO
clsA	0	0.020492741	0.984017635	70	0.65484	0.00043359	KO
clsA	0	0.020022233	0.984096198	70	0.636408	0.000333047	KO
clsA	1	0.010370985	0.926404834	85	0.385308	0.000248435	KO
clsA	1	0.010833108	0.91726019	85	0.388176	0.000105262	KO
clsA	1	0.01156527	0.920181147	85	0.392224	0.000348253	KO
fadD	0	0.023708554	0.995160914	85	0.602804	0.000761105	KO
fadD	0	0.023855207	0.997108228	80	0.598672	0.000727131	KO
fadD	0	0.022575047	0.996936264	80	0.612904	0.000258225	KO
fadD	1	0.007681891	0.991114632	115	0.330288	0.000672399	KO
fadD	1	0.008371803	0.988582189	110	0.34296	0.006945099	KO
fadD	1	0.008344294	0.984227352	110	0.337548	0.001019176	KO
dhaL	0	0.020317309	0.994814095	85	0.49314	0.000686294	KO
dhaL	0	0.020745435	0.994697203	85	0.484232	0.00098515	KO
dhaL	0	0.020442372	0.994576867	85	0.49544	0.000697854	KO
dhaL	1	0.008891897	0.972094552	115	0.317228	0.001221196	KO
dhaL	1	0.0092213	0.981720312	110	0.318184	0.000658088	KO
dhaL	1	0.009837757	0.98779708	110	0.321876	0.000220635	KO
glpK	0	0.020083032	0.988349744	65	0.611344	0.000332084	KO
glpK	0	0.01978517	0.9808798	70	0.6046	0.000889044	KO
glpK	0	0.020947349	0.978909778	70	1.076836	0.000533554	KO
glpK	1	0.008858959	0.939374611	80	0.405696	0.00241236	KO
glpK	1	0.008748101	0.927342523	80	0.397516	0.000668192	KO
glpK	1	0.011600321	0.919363554	75	0.412248	0.008182929	KO
fadL	0	0.018441849	0.983235193	70	0.618752	0.002236363	KO
fadL	0	0.021032652	0.988192268	70	0.630012	0.001281608	KO
fadL	0	0.018854439	0.985005623	70	0.625032	0.000798073	KO
fadL	1	0.011342161	0.928077709	75	0.406308	0.000605574	KO
fadL	1	0.009460766	0.939616849	80	0.4171	0.000230651	KO
fadL	1	0.010358606	0.92611273	80	0.41662	0.000169115	KO
melA	0	0.019149886	0.992318732	70	0.610976	0.000918303	KO
melA	0	0.019977361	0.997443111	70	1.057032	0.000818609	KO
melA	0	0.019807948	0.984287324	70	0.628388	0.001168811	KO
melA	1	0.008788814	0.993434179	90	0.421552	0.01030384	KO
melA	1	0.010525745	0.957559894	85	0.723916	0.0011571	KO
melA	1	0.009822823	0.962664613	85	0.712004	0.000898154	KO
pgpC	0	0.019529986	0.988174423	75	1.057884	0.000894137	KO
pgpC	0	0.019142414	0.986822469	75	0.606792	0.000819829	KO
pgpC	0	0.019754707	0.988492087	75	1.086644	0.000371322	KO
pgpC	1	0.011680406	0.960427366	85	0.809732	0.000936227	KO
pgpC	1	0.010938905	0.999488843	90	0.783012	0.000810629	KO
pgpC	1	0.010905666	0.97583878	90	0.766948	0.000613449	KO
bl	0	NA	NA	NA	0.0262636	5.92E-05	KO
bl	0	NA	NA	NA	0.0196204	0.000163867	KO
bl	0	NA	NA	NA	0.0241468	0.000760198	KO
bl	1	NA	NA	NA	0.0247204	0.00036631	KO
bl	1	NA	NA	NA	0.0225202	0.000143008	KO
bl	1	NA	NA	NA	0.0219372	1.82E-05	KO
BW	0	0.021668877	0.973731744	70	0.6373702	0.000456975	KO
BW	0	0.022101441	0.978912349	70	0.6406802	0.002744298	KO
BW	0	0.021819633	0.977211412	70	0.6312504	0.00071337	KO
BW	1	0.010310585	0.995461226	85	0.4374872	0.000154438	KO
BW	1	0.010325673	0.958257066	85	0.4387902	0.000118284	KO
BW	1	0.010581357	0.945848484	85	0.4480138	8.69E-05	KO
dgkA	0	0.018155538	0.98204449	70	0.6516404	0.002149868	KO
dgkA	0	0.018033729	0.978479935	70	0.6430136	0.003567742	KO
dgkA	0	0.017721644	0.98187086	70	0.6479804	0.002173716	KO
dgkA	1	0.008835871	0.977326752	85	0.394157	0.004610007	KO
dgkA	1	0.011103721	0.923459175	80	0.3860804	0.005665032	KO
dgkA	1	0.010692865	0.923962739	80	0.380577	0.002943971	KO
fadA	0	0.019258932	0.986771101	75	0.5855902	0.000945498	KO
fadA	0	0.019503246	0.987965871	75	0.5777936	0.000388815	KO
fadA	0	0.019414799	0.986889524	75	0.5895302	0.001100703	KO
fadA	1	0.010212214	0.966408092	85	0.4124136	0.000111028	KO
fadA	1	0.010097183	0.965691236	85	0.4178002	0.000395836	KO
fadA	1	0.010645526	0.936642723	85	0.4247336	0.000195441	KO
fadB	0	0.022430143	0.98406723	70	0.609447	0.002358037	KO
fadB	0	0.021395078	0.990273428	70	0.604447	0.001344001	KO
fadB	0	0.02096303	0.984160452	70	0.599007	0.000549854	KO
fadB	1	0.010430139	0.994470978	85	0.4577836	0.008070703	KO
fadB	1	0.012094122	0.945186214	80	0.457157	0.009436303	KO
fadB	1	0.011783149	0.930713868	80	0.4400804	0.000138155	KO
plsX	0	0.020078851	0.953635663	70	0.6052402	0.001260086	KO
plsX	0	0.020381359	0.95068745	70	0.631467	0.005651342	KO
plsX	0	0.01988779	0.957163054	70	0.6022268	0.004515205	KO
plsX	1	0.009368969	0.875835998	85	0.3979304	0.001178086	KO
plsX	1	0.010080598	0.885507385	85	0.4102238	0.000484878	KO
plsX	1	0.010546388	0.899071425	85	0.4656472	0.001229686	KO
pldA	0	0.021526093	0.99297899	70	0.6004802	0.001153049	KO
pldA	0	0.021759167	0.992469457	70	0.6399302	0.00149387	KO
pldA	0	0.021489927	0.986641915	65	0.6465368	0.001708106	KO
pldA	1	0.011493462	0.950030112	80	0.4386506	0.001745488	KO
pldA	1	0.011376675	0.949774037	80	0.436837	0.007185522	KO
pldA	1	0.012903368	0.938688564	75	0.441847	0.003613875	KO
pldC	0	0.018525993	0.986676252	75	0.5623602	0.000292115	KO
pldC	0	0.019484971	0.9779462	70	0.5897102	0.000917296	KO
pldC	0	0.019295552	0.97783457	70	0.5789006	0.000808488	KO
pldC	1	0.009994798	0.904858991	85	0.3796736	0.000320722	KO
pldC	1	0.010789756	0.921137104	85	0.3851502	0.001022576	KO
pldC	1	0.011469091	0.9057674	85	0.5639102	0.00111722	KO
pspF	0	0.019336494	0.9869929	70	0.5920602	0.000692446	KO
pspF	0	0.019960833	0.98628103	70	0.5883838	0.000592272	KO
pspF	0	0.019415954	0.989962399	70	0.5810436	0.000610514	KO
pspF	1	0.009949648	0.989789021	85	0.3853138	0.005609463	KO
pspF	1	0.009874427	0.977500851	85	0.421517	0.009306285	KO
pspF	1	0.009882482	0.979243522	85	0.401087	0.000567969	KO
fadR	0	0.019146747	0.98534609	70	0.5606902	0.001046144	KO
fadR	0	0.01941867	0.985626003	70	0.5822202	0.000753725	KO
fadR	0	0.019392353	0.983929888	70	0.5696572	0.000919849	KO
fadR	1	0.00883101	0.963332353	90	0.3701036	0.000625609	KO
fadR	1	0.009492684	0.94905776	90	0.3724102	9.46E-05	KO
fadR	1	0.010706246	0.942618792	90	0.7415104	0.000259109	KO
pspE	0	0.02467822	0.987515133	80	0.9248304	0.000468126	KO
pspE	0	0.023823721	0.986413769	85	0.5560634	0.001164956	KO
pspE	0	0.024095267	0.991906165	85	0.536457	0.001080793	KO
pspE	1	0.005626768	0.999034923	150	0.2744168	0.008971771	KO
pspE	1	0.006329739	0.99420853	135	0.2748406	0.009546872	KO
pspE	1	0.005973938	0.996487182	145	0.2648204	0.000251252	KO
pldB	0	0.019904681	0.987378022	80	0.5531136	0.001027568	KO
pldB	0	0.020409759	0.992751808	80	0.5511836	0.000799123	KO
pldB	0	0.020605538	0.990906211	80	0.546707	0.000525822	KO
pldB	1	0.011524382	0.991224568	105	0.3633872	0.000400571	KO
pldB	1	0.011223229	0.99166383	105	0.363037	0.000393623	KO
pldB	1	0.012187336	0.993747982	100	0.6882804	0.000476988	KO
pspC	0	0.022124473	0.974539817	65	1.0212838	0.000191616	KO
pspC	0	0.021981814	0.984222683	70	0.6111904	0.001103045	KO
pspC	0	0.020249006	0.987749592	70	0.6035936	0.000412532	KO
pspC	1	0.010596229	0.968537582	80	0.4004472	0.000436379	KO
pspC	1	0.010914156	0.960474043	80	0.4116204	0.000666429	KO
pspC	1	0.012212424	0.937704968	75	0.4133572	0.000704501	KO
aslA	0	0.018240581	0.974269972	75	0.5422536	0.000837876	KO
aslA	0	0.017870239	0.981305502	75	0.549607	0.000750759	KO
aslA	0	0.019748445	0.973807551	70	0.5546602	0.000923191	KO
aslA	1	0.009938575	0.922319169	85	0.3831802	0.000467121	KO
aslA	1	0.010542921	0.913974013	85	0.3890736	0.000201028	KO
aslA	1	0.010840512	0.910537864	85	0.4039136	0.000320511	KO
fadE	0	0.02249633	0.979502351	70	0.5871702	0.001283541	KO
fadE	0	0.022135583	0.987125392	70	1.0528572	0.000401524	KO
fadE	0	0.02223099	0.985417034	75	1.0249704	0.000313173	KO
fadE	1	0.010275693	0.997293156	85	0.6499104	0.000322268	KO
fadE	1	0.011540804	0.969440706	80	0.727747	0.000663241	KO
fadE	1	0.011631372	0.954124464	80	0.7034338	0.000528049	KO
fadH	0	0.018104283	0.988715068	75	0.5326236	0.00039238	KO
fadH	0	0.018219741	0.990317885	75	0.5365402	0.000642838	KO
fadH	0	0.018951296	0.988501643	75	0.976807	0.00069537	KO
fadH	1	0.009440679	0.992761086	90	0.659097	0.00144208	KO
fadH	1	0.012678253	0.914179314	80	0.7240404	0.001135045	KO
fadH	1	0.008316101	0.965046579	90	0.3749872	0.000658887	KO
bl	0	NA	NA	NA	0.010416	0.000318559	KO
bl	0	NA	NA	NA	0.012784	0.000407284	KO
bl	0	NA	NA	NA	1.051736	0.109450724	KO
bl	1	NA	NA	NA	0.011576	2.97E-05	KO
bl	1	NA	NA	NA	0.011644	0.000266608	KO
bl	1	NA	NA	NA	0.010728	2.28E-05	KO
BW	0	0.021239553	0.991000444	70	0.603292	0.001165642	KO
BW	0	0.022228781	0.991664311	70	0.794208	0.000789506	KO
BW	0	0.02056674	0.989668643	70	0.598856	0.001756724	KO
BW	1	0.011049837	0.961957127	80	0.41386	0.000310484	KO
BW	1	0.009732666	0.984284707	85	0.409556	0.000377465	KO
BW	1	0.009828472	0.996839201	90	0.396464	0.000212321	KO
tesB	0	0.020659731	0.98728811	75	0.499012	0.000478038	KO
tesB	0	0.020164761	0.989480853	75	0.516488	0.000612797	KO
tesB	0	0.002338664	0.920644441	160	1.150916	0.046263773	KO
tesB	1	0.010562778	0.982251751	85	0.381504	0.003741588	KO
tesB	1	0.010656144	0.982531525	90	0.398976	0.024188768	KO
tesB	1	0.010054042	0.994333311	90	0.37648	0.000178885	KO
pgpA	0	0.01554059	0.996173823	100	0.56464	0.000482079	KO
pgpA	0	0.015439519	0.994352694	95	0.593536	0.001138192	KO
pgpA	0	0.015592571	0.995715214	95	0.585944	0.00049948	KO
pgpA	1	0.010473586	0.995033622	130	0.40438	0.000632297	KO
pgpA	1	0.010562661	0.996134161	135	0.403156	0.000679912	KO
pgpA	1	0.010644559	0.996476558	135	0.417076	0.000570158	KO
fabH	0	0.014309103	0.995840071	100	0.544928	0.000818364	KO
fabH	0	0.013956398	0.9956528	95	0.5629	0.000581722	KO
fabH	0	0.015058365	0.994342038	95	0.58036	0.001016563	KO
fabH	1	0.011530805	0.998145274	110	0.411608	0.001714211	KO
fabH	1	0.011463547	0.998984835	110	0.4067	0.001060472	KO
fabH	1	0.010814834	0.996156708	115	0.403792	0.001825519	KO
cfa	0	0.018663594	0.981397744	70	0.576024	0.000522188	KO
cfa	0	0.018201905	0.981355626	70	0.5895	0.001433667	KO
cfa	0	0.018206983	0.982993544	70	0.591508	0.001830333	KO
cfa	1	0.00974975	0.929912906	80	0.394656	0.001436969	KO
cfa	1	0.010437862	0.907127563	80	0.388588	0.00050052	KO
cfa	1	0.010785737	0.904884562	80	0.396288	0.000622672	KO
fabF	0	0.02156422	0.985453242	70	0.59636	0.002979094	KO
fabF	0	0.020746791	0.984760531	70	0.582024	0.002545522	KO
fabF	0	0.020529271	0.987325842	70	0.584048	0.000683608	KO
fabF	1	0.011806068	0.894734516	75	0.44542	0.000650999	KO
fabF	1	0.011724453	0.889426981	75	0.455588	0.000833139	KO
fabF	1	0.011794351	0.893539824	75	0.460564	0.000691433	KO
aas	0	0.020069233	0.985260126	75	0.603692	0.000368944	KO
aas	0	0.02004404	0.984036423	75	0.6038	0.002237722	KO
aas	0	0.020462402	0.981855495	75	0.581368	0.000476361	KO
aas	1	0.012085885	0.943207944	80	0.424032	0.000591371	KO
aas	1	0.010292667	0.948254223	85	0.414152	0.000456202	KO
aas	1	0.011045384	0.941892617	85	0.742856	0.000407774	KO
pspA	0	0.01963691	0.976980598	75	0.552768	0.000732066	KO
pspA	0	0.021287459	0.982512817	70	0.54324	0.000376298	KO
pspA	0	0.019506002	0.979590629	75	0.549084	0.00038585	KO
pspA	1	0.010979236	0.94935831	80	0.378348	0.000172974	KO
pspA	1	0.010953272	0.944718429	80	0.38306	0.00090587	KO
pspA	1	0.011082534	0.937917765	80	0.387176	0.000272176	KO
pgpB	0	0.01664771	0.975129907	75	0.505032	0.000242322	KO
pgpB	0	0.016879063	0.975514364	75	0.520368	0.000854939	KO
pgpB	0	0.016884089	0.979199919	75	0.514468	0.000785315	KO
pgpB	1	0.007991751	0.947204559	85	0.355324	0.005146152	KO
pgpB	1	0.006964059	0.978282237	90	0.342872	0.00035457	KO
pgpB	1	0.007329463	0.951797672	90	0.346484	0.00055595	KO
plsY	0	0.022875987	0.994705411	85	0.509624	0.00026397	KO
plsY	0	0.024271951	0.996320916	80	0.523552	0.000416317	KO
plsY	0	0.022784767	0.994526395	85	0.50104	0.001163099	KO
plsY	1	0.01184973	0.99782719	95	0.364404	0.006741089	KO
plsY	1	0.011437914	0.995401234	100	0.35828	0.000599166	KO
plsY	1	0.011900905	0.996441912	95	0.360896	0.000680647	KO
yfcZ	0	0.020792753	0.991400167	80	0.533412	0.001744282	KO
yfcZ	0	0.021395837	0.990868024	80	0.542384	0.001407153	KO
yfcZ	0	0.021271455	0.990668755	80	0.527164	0.000698054	KO
yfcZ	1	0.011037801	0.997662966	90	0.369384	0.000439636	KO
yfcZ	1	0.010536756	0.996052098	105	0.349864	0.000299132	KO
yfcZ	1	0.011337745	0.99624069	90	692	0.000315911	KO
ycfX	0	0.02061051	0.990220216	75	0.49082	0.000502991	KO
ycfX	0	0.019771791	0.987906574	75	0.509048	0.00049932	KO
ycfX	0	0.019274896	0.991031127	75	0.506808	0.000488999	KO
ycfX	1	0.011448459	0.942776168	80	0.380244	0.000514665	KO
ycfX	1	0.010031508	0.974691511	85	0.364304	0.000520461	KO
ycfX	1	0.010087772	0.966657154	85	0.366952	0.000642277	KO
fadM	0	0.018974524	0.988755699	75	0.538328	0.000761394	KO
fadM	0	0.018946717	0.98682622	75	0.535452	0.000653697	KO
fadM	0	0.018775327	0.990023712	75	0.529568	0.000583884	KO
fadM	1	0.010242108	0.948006681	85	0.363716	0.001018077	KO
fadM	1	0.008924296	0.99626581	90	0.356748	0.000683169	KO
fadM	1	0.009066497	0.941071674	90	0.366952	0.000757179	KO
clsB	0	0.018993845	0.986859022	75	0.495012	0.000207171	KO
clsB	0	0.019648247	0.989291587	80	0.894148	0.000571769	KO
clsB	0	0.0187264	0.988684633	75	0.894936	0.000945981	KO
clsB	1	0.010311401	0.992896736	85	0.625212	0.000630333	KO
clsB	1	0.009390014	0.998108028	90	0.572776	0.000887739	KO
clsB	1	0.009988871	0.996637401	90	0.606604	0.001526263	KO
fadI	0	0.020390883	0.986795061	70	1.01186	0.000488672	KO
fadI	0	0.020623519	0.986579306	70	1.023836	9.42E-05	KO
fadI	0	0.020746365	0.988160405	70	1.014524	0.000390487	KO
fadI	1	0.00996972	0.965868021	85	0.399192	0.000202287	KO
fadI	1	0.009694799	0.959515191	85	0.406324	0.000251952	KO
fadI	1	0.012583987	0.952453323	80	0.776776	0.000969784	KO
bl	0	NA	NA	NA	0.5082732	0.000906337	KO
bl	0	NA	NA	NA	0.5597064	0.000373071	KO
bl	0	NA	NA	NA	0.0247398	5.98E-05	KO
bl	1	NA	NA	NA	0.0217332	0.000302683	KO
bl	1	NA	NA	NA	0.0219862	0.000126298	KO
bl	1	NA	NA	NA	0.4026532	0.000252402	KO
BW	0	0.022084426	0.981435309	65	0.6180064	0.001188145	KO
BW	0	0.02207104	0.981356721	65	0.6094798	0.001433146	KO
BW	0	0.021171223	0.983651181	65	0.6317664	0.000537794	KO
BW	1	0.01141836	0.944832251	75	0.423093	0.000446306	KO
BW	1	0.011521673	0.956287753	75	0.4301864	0.000275423	KO
BW	1	0.010206619	0.970205231	80	0.4219198	0.000438943	KO
glpQ	0	0.019559983	0.985277514	70	0.5906064	0.003217893	KO
glpQ	0	0.020075294	0.986799044	75	0.5993064	0.002286161	KO
glpQ	0	0.019036589	0.985611654	75	0.582813	0.001238525	KO
glpQ	1	0.008122282	0.973590781	85	0.419073	0.008811381	KO
glpQ	1	0.008476016	0.960421635	85	0.3960732	0.00457146	KO
glpQ	1	0.010050576	0.914469348	80	0.3991264	0.002782896	KO
ugpQ	0	0.020325259	0.997689981	80	0.5154864	0.001419244	KO
ugpQ	0	0.019945642	0.998322303	75	0.487433	0.000590631	KO
ugpQ	0	0.020032989	0.998367348	75	0.4978064	0.00162594	KO
ugpQ	1	0.010685294	0.99803873	110	0.34632	0.000576194	KO
ugpQ	1	0.010916212	0.998721491	110	0.3651464	0.001055103	KO
ugpQ	1	0.011427821	0.999054153	105	0.3677396	0.001145846	KO
atoB	0	0.02020909	0.988783895	80	0.5766464	0.00200863	KO
atoB	0	0.017998229	0.989519334	75	0.5993532	0.001593803	KO
atoB	0	0.018843825	0.986656963	80	0.5796198	0.001297604	KO
atoB	1	0.009697364	0.971884084	85	0.4521464	0.019921496	KO
atoB	1	0.009775492	0.973586095	85	0.4385398	0.017502591	KO
atoB	1	0.011352933	0.935493098	80	0.440793	0.020296731	KO
cdh	0	0.018193466	0.980278468	70	0.5734464	0.001323515	KO
cdh	0	0.018681657	0.982850925	70	0.5754264	0.001712108	KO
cdh	0	0.018567154	0.984396384	70	0.5662464	0.001581468	KO
cdh	1	0.011586556	0.940260959	80	0.4174864	0.009139883	KO
cdh	1	0.01191219	0.943547295	80	0.4196198	0.000150237	KO
cdh	1	0.00983802	0.945192544	85	0.4221064	0.000405194	KO
acs	0	0.01925457	0.985256072	75	0.5537932	0.000716196	KO
acs	0	0.018511455	0.988604556	90	0.4831664	0.000613247	KO
acs	0	0.019194302	0.987776129	75	0.5799798	0.000599376	KO
acs	1	0.009786372	0.973809674	85	0.4032196	0.006018978	KO
acs	1	0.00967586	0.996491332	90	0.3980864	0.006440151	KO
acs	1	0.009479225	0.993150117	90	0.3919062	0.000411882	KO
glpA	0	0.020712597	0.997692459	75	0.6206264	0.001283555	KO
glpA	0	0.020949885	0.997858003	75	0.602853	0.000798558	KO
glpA	0	0.020646066	0.997326797	75	0.6025196	0.001819984	KO
glpA	1	0.010716822	0.994865989	100	0.4159064	0.000256481	KO
glpA	1	0.010358519	0.996551133	100	0.4022798	0.000239794	KO
glpA	1	0.010601076	0.997206129	100	0.419633	0.000348194	KO
glpB	0	0.019095682	0.990343228	70	0.6081264	0.001783469	KO
glpB	0	0.01947205	0.980540945	70	0.6083864	0.002939711	KO
glpB	0	0.018544235	0.98732591	75	0.5965264	0.000301268	KO
glpB	1	0.009744715	0.941369108	80	0.4192664	0.006274821	KO
glpB	1	0.00953508	0.931735393	80	0.4323462	0.021732825	KO
glpB	1	0.009730508	0.923346139	80	0.4168864	0.003864396	KO
glpC	0	0.018403199	0.981062021	70	0.5923796	0.003488553	KO
glpC	0	0.01939754	0.978097466	65	0.6096064	0.000512037	KO
glpC	0	0.020076299	0.974807871	65	0.5925932	0.001523101	KO
glpC	1	0.009904414	0.919311178	80	0.3955196	0.000190899	KO
glpC	1	0.010528364	0.91636376	80	0.400833	0.000286696	KO
glpC	1	0.011159809	0.908184558	80	0.6937396	0.002264236	KO
glpD	0	0.013527121	0.974944048	105	0.5481864	0.000796019	KO
glpD	0	0.014095033	0.964771162	105	0.5417864	0.0008048	KO
glpD	0	0.013095251	0.979422814	105	0.5440464	0.000498039	KO
glpD	1	0.004275201	0.97816348	170	0.2915464	0.001645735	KO
glpD	1	0.004437005	0.984532838	150	0.2925064	0.000743292	KO
glpD	1	0.004228384	0.986979944	155	0.2938264	0.003753074	KO
glpF	0	0.020057955	0.986284259	80	0.531173	0.001015674	KO
glpF	0	0.021108535	0.987061988	75	0.5749598	0.001563663	KO
glpF	0	0.020518814	0.989565128	75	0.5538998	0.001098709	KO
glpF	1	0.009767505	0.999097412	90	0.3638264	0.000702967	KO
glpF	1	0.009749555	0.999721877	90	0.3644466	0.000565073	KO
glpF	1	0.009078114	0.998601333	90	0.3782464	0.000293926	KO
glpK	0	0.019399516	0.9802678	70	0.5952464	0.001217638	KO
glpK	0	0.020638107	0.979020916	70	0.5797466	0.001971258	KO
glpK	0	0.020663773	0.984266662	70	0.5924132	0.000424708	KO
glpK	1	0.011754959	0.939548498	75	0.3909064	0.001855056	KO
glpK	1	0.008578441	0.903000641	80	0.3808864	0.000609428	KO
glpK	1	0.009100647	0.906395705	80	0.3862598	0.007762107	KO
mdoB	0	0.020432107	0.985702824	65	0.5745998	0.001276036	KO
mdoB	0	0.019231617	0.984864754	70	0.5686864	0.000530568	KO
mdoB	0	0.019522001	0.983689265	65	0.5673398	0.000434317	KO
mdoB	1	0.010666919	0.943344753	80	0.3928064	0.000349975	KO
mdoB	1	0.011131212	0.946403247	80	0.4063132	0.000681012	KO
mdoB	1	0.012540658	0.939595343	80	0.733353	0.000348409	KO
clsC	0	0.020378148	0.992036383	70	0.5981466	0.000595154	KO
clsC	0	0.019808635	0.994584362	70	1.0246932	0.000679255	KO
clsC	0	0.019351393	0.994497829	70	1.0223264	7.62E-05	KO
clsC	1	0.009381329	0.987315402	85	0.6570664	0.0001633	KO
clsC	1	0.009383245	0.981513223	85	0.557533	0.000535999	KO
clsC	1	0.011045782	0.945127786	80	0.7001398	0.001429574	KO
glpR	0	0.022961165	0.996431485	65	0.991853	0.000112002	KO
glpR	0	0.022518115	0.988179975	65	1.0192864	0.000215412	KO
glpR	0	0.022215077	0.986590537	65	1.008093	0.000322628	KO
glpR	1	0.013868292	0.963699065	80	0.5298132	0.000527993	KO
glpR	1	0.013340675	0.965236752	80	0.416513	0.000614849	KO
glpR	1	0.014772559	0.962302952	80	0.5731596	0.000227789	KO
bl	0	NA	NA	NA	0.0411202	0.001369756	KO
bl	0	NA	NA	NA	0.0385098	0.000777767	KO
bl	0	NA	NA	NA	0.0367768	0.00015047	KO
bl	1	NA	NA	NA	0.0364032	2.18E-05	KO
bl	1	NA	NA	NA	0.0361664	7.47E-05	KO
bl	1	NA	NA	NA	0.0354968	0.000266095	KO
BW	0	0.021544806	0.971489267	65	0.6541734	0.001206071	KO
BW	0	0.021916102	0.972502649	65	0.6434902	0.001919302	KO
BW	0	0.021441404	0.978487666	65	0.63862	0.001364274	KO
BW	1	0.014597326	0.932914673	70	0.4454468	0.001250251	KO
BW	1	0.01304433	0.93475984	75	0.4514268	0.001609409	KO
BW	1	0.011160366	0.942739391	80	0.4470468	0.000688009	KO
fadJ	0	0.019614057	0.990319792	65	0.5744136	0.000413894	KO
fadJ	0	0.019077848	0.989847613	70	0.5666234	0.000873846	KO
fadJ	0	0.019267319	0.982588123	65	0.5754732	0.00096651	KO
fadJ	1	0.009984661	0.929297437	80	0.4679734	0.023435491	KO
fadJ	1	0.01019161	0.922007208	80	0.4480332	0.00750956	KO
fadJ	1	0.010192911	0.904465396	80	0.4267836	0.00062891	KO
azoR	0	0.020689566	0.952914681	65	0.6022902	0.000423228	KO
azoR	0	0.020695981	0.95954771	65	0.6068702	0.001294404	KO
azoR	0	0.02035702	0.957890432	65	0.6249502	0.002784141	KO
azoR	1	0.01147813	0.934899194	80	0.40349	0.00085195	KO
azoR	1	0.010393906	0.952232125	85	0.4082402	0.000250143	KO
azoR	1	0.011716393	0.933609612	85	0.7364166	0.001810101	KO
glpT	0	0.019319264	0.981968758	65	0.5923502	0.000781788	KO
glpT	0	0.018146483	0.986227939	70	0.5936902	0.000709452	KO
glpT	0	0.019527956	0.985585864	65	0.5873102	0.000184016	KO
glpT	1	0.010513922	0.925488212	75	0.4372932	0.001532143	KO
glpT	1	0.013860817	0.927604573	70	0.4445134	0.002469573	KO
glpT	1	0.01721434	0.977677517	70	0.6141168	0.000845217	KO
fadK	0	0.017341158	0.975008347	70	0.6040868	0.001929643	KO
fadK	0	0.017621443	0.975749771	70	0.5940502	0.000460643	KO
fadK	0	0.009578887	0.929195504	85	0.39969	0.001035565	KO
fadK	1	0.009655321	0.923472199	85	0.4097998	0.000602405	KO
fadK	1	0.010676847	0.922902478	85	0.4117268	0.00040431	KO
fadK	1	0.009210659	0.928775785	90	0.6904902	0.001855471	KO
tesB	0	0.021222388	0.987675826	65	0.5852968	0.000776036	KO
tesB	0	0.020591048	0.98898441	65	0.5959534	0.001533624	KO
tesB	0	0.021184259	0.987542642	60	0.6155966	0.001147414	KO
tesB	1	0.0133512	0.945714987	70	0.4421632	0.007688094	KO
tesB	1	0.013844304	0.941855683	70	0.4432834	0.003673166	KO
tesB	1	0.011609679	0.939534892	75	0.44077	0.010559794	KO
pgpA	0	0.017644594	0.982581204	65	0.55811	0.001091716	KO
pgpA	0	0.017099658	0.987172757	65	0.55579	0.000864965	KO
pgpA	0	0.019090205	0.985393854	60	0.5618368	0.000629004	KO
pgpA	1	0.00932232	0.894356483	75	0.3938566	0.000353889	KO
pgpA	1	0.010885067	0.897523503	75	0.38678	0.000195818	KO
pgpA	1	0.01251888	0.894831991	75	0.39897	0.000545041	KO
