# Supplementary material for: Control of n-Butanol Induced Lipidome Adaptations in E. coli
Source: Metabolites. 2021 Apr 29;11(5):286. doi: 10.3390/metabo11050286 (PMC8145963; doi:10.3390/metabo11050286)
Supplement: Supplementary file 1 [file metabolites-11-00286-s001.zip › SupplementaryTable_lipiddata.csv]

	ObservedMZ	RetentionTime	sample001	sample002	sample003	sample004	sample005	sample006	sample007	sample008	sample009	sample010	sample011	sample012	sample013	sample014	sample015	sample016	sample017	sample018	sample019	sample020	sample021	sample022	sample023	sample024	sample025	sample026	sample027	sample028	sample029	sample030	sample031	sample032	sample033	sample034	sample035	sample036	sample037	sample038	sample039	sample040	sample041	sample042	sample043	sample044	sample045	sample046	sample047
gene	NA	NA	aas	aas	aas	aas	aas	aas	aas	aas	aas	aas	aas	aas	accA	accA	accA	accA	accA	accA	accB	accB	accB	accB	accB	accB	accC	accC	accC	accC	accC	accC	accD	accD	accD	accD	accD	accD	acpP	acpP	acpP	acpP	acpP	acpP	acpS	acpS	acpS	acpS	acpS
status	NA	NA	KO	KO	KO	KO	KO	KO	OV	OV	OV	OV	OV	OV	OV	OV	OV	OV	OV	OV	OV	OV	OV	OV	OV	OV	OV	OV	OV	OV	OV	OV	OV	OV	OV	OV	OV	OV	OV	OV	OV	OV	OV	OV	OV	OV	OV	OV	OV
buoh	NA	NA	buoh	buoh	buoh	CTR	CTR	CTR	buoh	buoh	buoh	CTR	CTR	CTR	buoh	buoh	buoh	CTR	CTR	CTR	buoh	buoh	buoh	CTR	CTR	CTR	buoh	buoh	buoh	CTR	CTR	CTR	buoh	buoh	buoh	CTR	CTR	CTR	buoh	buoh	buoh	CTR	CTR	CTR	buoh	buoh	buoh	CTR	CTR
PA 31:0c1	631.4	60.6	0.0489111461042699	0.0255856342544853	0.0436792272978235	0.0374017263497888	0.0485760462948715	0.0356867213805499	0.0573726280234445	0.039758994093092	0.0363502466635157	0.0396485850445146	0.0866711240630011	0.0784765966753116	0.0951471199915504	0.0223772733295094	0.0422425197930656	0.0139954848672838	0.0153984734791195	0.0416149829100129	0.0623224678461627	0.0396997602324725	0.0282070735917221	0.0212433984803338	0.0127712406305437	0.0543799173520177	0.0190134291639411	0.023722271931163	0.0252392264944582	0.0151702179644817	0.0290379795362771	0.0247910850819825	0.0502341694197599	0.0393975924209345	0.0282126753805856	0.811990584588615	0.0157382604311335	0.0190230624743791	0.0837429481033646	0.0724327367713586	0.0567008696670647	0.0421811677551178	0.0234963113656789	0.0405149696293036	0.0958363871020701	0.0983033027839163	0.0913548465079229	0.0710104765307255	0.0498234134341945
PA 32:1	645.4	60.3	0.11042616741902	0.0764455311361624	0.0545338267267161	0.0794905570493479	0.0819910110642727	0.0701096564263848	0.134343208266634	0.0627307407673117	0.0593360495709675	0.0746575365908632	0.147956329919758	0.137335778811199	0.201971823011735	0.057361000859394	0.0844842068450005	0.0518777023388186	0.0451236496817394	0.111910337099067	0.12383805255998	0.0673594537247755	0.0435802141817453	0.0359387894835574	0.0322091186555642	0.103740874909642	0.0535303163755126	0.0552362992302066	0.0430227437579689	0.0439459009602051	0.0425115924479576	0.0396618987300079	0.0830961912558108	0.0943555894397957	0.0554034086978571	1.55133075324446	0.0392389962100843	0.0261560187924011	0.190407163714824	0.13599026873173	0.113018399456698	0.120105876548738	0.076088254684944	0.0920702626282191	0.18260050841084	0.234518333143497	0.2179554436949	0.152435993533651	0.135926056341234
PA 32:0	647.4	60.5	0.0329300879570685	0.00396166997362012	0.0104028646457932	0.00499506789453184	0.0215369927072784	0.0101375106330848	0.0153009186865111	0.0103723153075846	0.0154660054059712	0.00325327135203625	0.0367732575744554	0.0189135537737094	0.0340437159702518	0.00126280562689071	0.0178078096190425	0.00475732225269151	0.00649455455110966	0.0154097594491543	0.018743288892608	0.0145916891123908	0.0048054476865492	0.0113716368391233	0.0040115647360084	0.0110579121070276	0.0249163776329364	0.00627433828589214	0.0204088942504752	0.00590703018002565	0.00723285604590758	0.000310944058260607	0.00226509288776492	0.00931049927288637	0.00937328292910404	0.118365121094732	0.00109302342375327	0.00740286733573661	0.0149640015595929	0.0224465401086213	0.00644262815426043	0.00370269255859352	0.00540233498162305	0.0122810142007646	0.0195573956777647	0.0118121595057317	0.00812872072161424	0.0208911235303331	0.0110971106697558
PA 33:0c1	659.4	60.2	0.156606309960994	0.0778533827963421	0.0754800212601971	0.095571391039363	0.115571067113191	0.103821231405167	0.167320361465745	0.0877621570649687	0.0879523061114571	0.130459138160456	0.218093346001928	0.17697800862634	0.28657433634555	0.0935792215850349	0.148319963042533	0.166790749161	0.151955890432332	0.291262361865022	0.176480381922503	0.110463627585996	0.068308517186691	0.074421161866321	0.0722433327031742	0.141601746007148	0.0657436502958706	0.0586817051826088	0.0588715242097518	0.0601924792918283	0.0535843311859577	0.0713684657726433	0.115258536214099	0.114832415539428	0.0689719929923316	2.00330141575687	0.0485489593485957	0.0363221915349561	0.251752248785853	0.190519014069852	0.177714568705665	0.174881826631988	0.121064828099204	0.133943887485626	0.25256831099833	0.311508021718687	0.251905620312303	0.245746638207292	0.197345794921822
PA 33:0	661.4	60.3	0.0278015478939635	0.0160635816048539	0.00877494000050717	0.0159128451327038	0.0269602653363758	0.0157460956186289	0.0163327255319125	0.0087082347602066	0.00944293235429689	0.0157574692074451	0.0394050561033867	0.0317491994608017	0.05260078687532	0.00585404254980138	0.0228617740653018	0.00626346532465857	0.00321838185848689	0.0150970767378656	0.0361867813608714	0.0165377177573257	0.0135994109746764	0.0153099023275774	0.00448400206736149	0.0416158612508651	0.0238656354908909	0.0113515815873594	0.000111690856593276	0.00936998825802168	0.00650396444653717	0.00771354135625939	8.98027815955517e-05	0.0169881322205754	0.0154482423675178	0.362749051201023	0.00776686917218406	0.00521977344293589	0.0370819988206686	0.0423827186835838	0.0176917663589108	0.017270386199122	0.0268523498233501	0.0153208094037499	0.0267252411598877	0.0371341301480859	0.0395615935930567	0.030747637417907	0.0145896013264108
PA 34:1	673.4	60.1	0.0930922409197302	0.0658670733238343	0.0649388109117524	0.0737899598589989	0.0713499253387676	0.0698955209697449	0.0932105110105878	0.0764529434642599	0.0588680027740934	0.0780025341924794	0.146601052840769	0.13813581042136	0.187332707086359	0.0565840184629356	0.108301510222659	0.0471168300837761	0.0333102868121883	0.105447186798646	0.144786935052761	0.0716239729265026	0.0516290365127828	0.0439341301865621	0.041819733973397	0.113159864583283	0.0547387847434228	0.0495397159918001	0.0474099610026533	0.0401453928627297	0.0548357224296617	0.0529797368374574	0.0729328996425448	0.087177279911381	0.0670993922585301	1.78644581638104	0.0349241330117714	0.0359464024992515	0.257785058702894	0.210953826908157	0.190154486876995	0.164082826229674	0.102433750321968	0.14402653264401	0.272927100317367	0.344764348338383	0.307701905769332	0.197869098389825	0.181940454783045
PA 34:0	675.4	60.5	0.0284950456496702	0.0220692532008268	0.021508572422683	0.0200062824650145	0.0296668251424971	0.00936705110909134	0.0357630142160194	0.0241621552067487	0.0130777030819745	0.0120523727665551	0.0473266810028926	0.0368107801329296	0.0576141615062853	0.0045499734680821	0.0253871214405041	0.00638484352261702	0.0101887361339383	0.0443637431123372	0.0244853032140536	0.00382705096680595	0.011340200371055	7.6607272479619e-05	0.00543121036462328	0.0209894253801608	0.0236302232829646	0.0105908522320894	0.00279084631645064	0.0110744196350182	0.00456327946277884	0.0112691221331366	2.49980349603629e-05	0.00758473037113229	0.00889005633207173	0.243543433878558	0.00627119881360072	0.00639188275931644	0.044571496023857	0.0448082195143826	0.0213898325051914	0.034999427015526	0.0326354395513341	0.0311889396897884	0.0542131079719718	0.0523811211921823	0.0482974093857845	0.0424331399669745	0.0646706641463896
PA 35:0c1	687.4	60.3	0.0474747412190612	0.0373241407324855	0.0334050444251992	0.0464539746278463	0.0317832727943891	0.0284688934941174	0.0401468316704551	0.030666186973044	0.0180907576497188	0.0282992542057361	0.057970092067647	0.0474310278817957	0.0818683316073939	0.0300491159081269	0.0469751051193373	0.021558654308609	0.0194291958173399	0.0360249991236555	0.0787865095012116	0.0358976973018387	0.0339551185331657	0.0266279883296902	0.0173040041715195	0.0492578889185595	0.0455138347078105	0.0359474464720334	0.0273449879015983	0.0275288809369006	0.0439448291519213	0.0422875889061049	0.0385754730494735	0.0500672691594317	0.0235637612777693	1.07695985667951	0.0219347901093275	0.0187485858658599	0.236010607163816	0.171471704925922	0.177327179933163	0.136990225011638	0.0792435102805587	0.0981534511139479	0.174231672475469	0.267935359417933	0.224550368150332	0.159025990964901	0.137145262763787
PA 36:1	701.4	60.3	0.00521374872478258	0.0176238363304496	0.014899933956437	0.0129691674495072	0.0155211236621651	0.0108691230506288	0.0138316365792462	0.00628349135063593	0.0106243994879174	0.00487895284597098	0.00611351261085716	0.00733093135462437	0.025498931339067	0	0.0111315081856631	0.0109322300409059	0.00696511811423978	0.00739139779392156	0.0123750191783532	0.00910166705689685	0.00956834971712575	0.00867885740634029	0.00509319751109999	0.0112184350938166	0.0189679818526826	0.0133404540997221	0.010493078113014	0.00496833255649142	0.0184002496270224	0.0131702069858939	0.00487013626619591	0.00536150451574853	0.00788775849559553	0.33548958696469	0.00241264485236156	0.0035043530865666	0.124929650064845	0.0720839509891502	0.0908621979958507	0.0590051121747935	0.0305316556786821	0.0359149081621919	0.0774957495738224	0.12542486454443	0.106484793837552	0.0699880903889276	0.0594406025272502
PG 27:0	651.6	90.3	0.0150150668751082	0.0226755233291431	0.0154154898731159	0.0120872984594189	0.0111435457763512	0.00770504714352809	0.00447576520123512	0	0.00538605857463239	0.00551221202508519	0.00387204686241819	0.00695102691224086	0.00695672879768504	0.00358716557946114	0.00312639502582159	0.00464201374080727	0.00735021368114701	0.0077609357116769	0.0129429113864687	0.0147305651121564	0.0217034704690115	0.0287769517530674	0.00833974946761425	0.0192682280728735	0.0114229729497782	0.0192674825768997	0.00850187090019023	0.0193028393787064	0.0199693806819614	0.0267378230694201	0.00481315738305861	0.00120379433317345	0.0020813740779829	0.0179778704083255	0.0248194576043386	0.0157919101933212	0.00459794011861995	0.000808925195190408	0.00381005446440183	0.0117172317743356	0.00945658679018504	0.00668908572497595	0.00305394443562267	0.00209382066684393	0.00513671532038697	0.00266942842019892	0
PG 28:0	665.6	90	0.0601333803096525	0.271737358955131	0.176062421086287	0.0643027909006872	0.0586582998199042	0.0810227068338112	0.0573470948756598	0.0512900297853146	0.0588213838245852	0.125825195575471	0.12406575463942	0.112653487286549	0.101531706214893	0.108337039266187	0.151634935932496	0.146554565150041	0.100734122723304	0.149506382306285	0.0741861473448893	0.103135003456892	0.12412353612069	0.15837990745552	0.13877802314414	0.134485234418807	0.13369835186091	0.238819420250758	0.358906496531363	0.243002382420127	0.19796200327555	0.187616408216617	0.155254020394473	0.288123048372098	0.262781821762706	0.0625425841605773	0.197542369710448	0.158863073219276	0.112972308302548	0.0883190144302338	0.939725180000635	0.164861341305323	0.193670451873502	0.144655219970552	0.0198292305648418	0.0150520427026819	0.0158031383116959	0.04096521493993	0.0454433270869879
PG 29:0c1	677.7	89.8	0.00472958062640725	0.0102164927680627	0.0392316021978158	0.00651655426846884	0.0101559081554192	0.0214984245493228	0.0167261997136413	0.0239434176752626	0.027701538898986	0.0613488073049229	0.0508083811541826	0.0650901284439468	0.00856347630631277	0	0.00795077929648544	0.0120044872616608	0.01252387461863	0.0125917686611268	0.0135122409455389	0.00943692788633001	0.0190531174906061	0.0233117847681431	0.0169744823455341	0.0205204782491523	0.024135682286349	0.0436840320882154	0.0200600938617215	0.0263551735669794	0.026573972101279	0.0203940996951265	0.0067287114139929	0.0256636852818969	0.0238544655272762	0.080767850815481	0.0792525308047301	0.0483040879651095	0.00734906458715676	0.0166531381925641	0.0375457401379968	0.0172715398454844	0.0194791783805063	0.0209884020122728	0.0129260760321701	0.00984502575764866	0.011919069486413	0.0179619034796779	0.0216615308546379
PG 29:0	679.6	89.8	0.0119006404591218	0.0370745454304855	0.0328107152948532	0.0751554522384239	0.0861567349882909	0.0873217086657213	0.00359378150999528	0.00220006739845819	0.00545036064703065	0.035048752292368	0.0259717993504184	0.0334566209991313	0.0113174749710129	0.00620449175056512	0.0109132961158444	0.0857172071571494	0.0940545173734596	0.0892424923194817	0.0341203839755964	0.0107283674290202	0.0255720102857016	0.167122904515133	0.152015768515035	0.146376200685454	0.0159323553149448	0.0143174789484453	0.024902735628309	0.0559852801526853	0.0845437359719643	0.0660969487115871	0.00247064349108923	0.0124696724377947	0.00725126984673925	0.0272291866785222	0.102367654513718	0.0853352930719544	0.00969150356624602	0.00794563379832466	0.0203779795873495	0.127313226678602	0.169808981253596	0.136619514199823	0.00952264155909426	0.0105637829278274	0.00198354122047837	0.017442375472489	0.0131117902266337
PG 30:1	691.7	89.4	0.187900681640518	0.218079827597938	0.452011221023191	0.156910011013222	0.170822979772314	0.192059261571801	0.2352557075506	0.220272887187661	0.249765138789464	0.444678659364549	0.427250599114201	0.424164651023839	0.159691772458425	0.173420809533021	0.163487594797209	0.249369800818608	0.231716053134338	0.236368339169199	0.160280126403548	0.184054948035982	0.168599273333066	0.280435657347057	0.266406549748001	0.260759386546763	0.280609579906044	0.485589109574479	0.549647459197829	0.416280123652488	0.400348035905684	0.364676834396943	0.158103885241029	0.435118366314099	0.402709581321501	0.130495187377905	0.278547820578512	0.296063765036232	0.217608137105523	0.221658503682594	0.7666125234889	0.378326794096468	0.366714631608282	0.386730605899487	0.0646269664000727	0.0638083587567302	0.0765100594801683	0.126664677169545	0.117686837025694
PG 30:0	693.7	89.6	0.496999966892753	0.570234284243512	0.486307856267441	0.689670065756602	0.695953238799932	0.654850954153412	0.163698323231887	0.161822259593176	0.142697687669688	0.408576215164375	0.366541337454324	0.375534733714808	0.638904290974167	0.685768107183764	0.736867659835578	1.19106786356997	1.00460388778869	1.19965594040274	0.555089571018597	0.553714611574101	0.530286274905156	1.32209102801248	1.23688148160448	1.16744828048006	0.665836541292052	1.41412065273851	1.6757774997222	1.15995874145243	1.02148695566975	0.955319125919855	0.74135808765152	1.44961244462504	1.24125485767005	0.290585678652784	0.997957901226169	0.976100567314705	0.896020198603409	0.798734393131716	3.86523613759096	1.24263869507987	1.27673793554418	1.2241350177297	0.224547839941354	0.193342745844391	0.223942300548222	0.456672779830042	0.465140556772619
PG 31:0c1	705.7	89.3	0.166333364708798	0.228763364454403	0.823025012591873	0.383687185630374	0.384951757106213	0.371266000589411	0.0967889133615571	0.0866108897919785	0.093741453953456	0.23065654202301	0.209984844938711	0.230557663760436	0.215840697736584	0.194402274340863	0.227838850811817	0.35152804986253	0.320299831373652	0.351571989880428	0.180978108029449	0.223826172273931	0.21142528243543	0.385406558418936	0.38228316874496	0.383948980821508	0.27134874592479	0.2817850803124	0.292400002687967	0.498766612136643	0.469247302891631	0.421757372960217	0.246503593670697	0.343909342219075	0.330484226773747	0.195647535953986	0.867025318940722	0.899817710232985	0.243833210751048	0.237502464732783	0.497907971295078	0.540818712466764	0.582245908780052	0.517451971046918	0.0851816425586497	0.0511647262198634	0.0728683184847061	0.188878801865567	0.203802065378117
PG 31:0	707.7	89.4	0.0661468670229669	0.141387544011499	0.117263650293197	0.416178697117301	0.415487547529546	0.42156034177818	0.0659651591324389	0.0713944251130212	0.0666856158623121	0.148155138530936	0.146079267942927	0.145037265167338	0.0927226639286662	0.0752580481931346	0.0419087064492937	0.521463287009461	0.567950173163967	0.515255118001305	0.0970591554648885	0.045372769587086	0.0369517616578196	0.627291540126058	0.642754333399282	0.543760684811985	0.0510889118315153	0.0551279985691714	0.0479577130720974	0.229112665263893	0.261315947166475	0.24710995236839	0.0821637575766073	0.0520842169179893	0.0732625102450218	0.086799921414039	0.514621814456347	0.497365382844775	0.025476595424003	0.0307063669877907	0.0731693501329399	0.466900054926826	0.559112498864211	0.436987407960642	0.0124392155176805	0.0105409725280211	0.0092887401828156	0.101630366930598	0.109153165762367
PG 32:2	717.7	88.8	0.131224078864586	0.149060112464064	0.0529951926352307	0.0599051953582307	0.0964425974475091	0.0716137408134841	0.599177784394384	0.5969845084237	0.58865312483376	0.652182383199744	0.724247305922197	0.7267050702802	0.0672796359129618	0.0710393729827503	0.0946160100019867	0.0737604189899726	0.0894589692302916	0.0853891799172883	0.0812151132072886	0.0840036717265419	0.0838247004273099	0.112968479023655	0.0923401493331182	0.102015856032804	0.0686764648762013	0.0743504304644423	0.067591558149568	0.108865281376791	0.114655587672752	0.101169424200621	0.0731407771413623	0.0282122494441555	0.0401332709749477	0.0202374443955689	0.0564712866217609	0.0649328641126519	0.202820304012671	0.202164623868423	0.0738283726356449	0.170949755822062	0.172465276591241	0.179770409296726	0.0741756139759991	0.108010012132071	0.0387011451166449	0.092478030048935	0.0850658317459424
PG 32:1	719.7	88.9	5.57034888695502	5.44603287074942	8.33354421298658	1.90239187847841	2.10835355805562	2.04667265808129	1.66550286886098	1.66995069433868	1.79171288850587	2.36573688774501	2.39436685870933	2.4288379497276	4.46129299094776	4.29640635507878	4.28150910081172	3.02338409101967	3.14302708519573	3.15512478088186	3.6414285606749	3.92657503661265	3.81443204731789	2.50381291467926	2.57089479017943	2.88583282596232	4.13310777603151	9.38014044396138	8.10433920693249	2.78765734116431	3.01154413737692	2.80678375423444	4.83753911823568	8.25024479374573	8.13298700955542	2.04050401972639	4.03142393122179	4.17676666430358	4.68533948500774	4.97698945289492	6.08331575495587	3.90782160464189	3.83655975565555	3.77746137686651	2.43378344958678	2.13855178446968	2.41935316440351	1.94071371077597	2.02038834498168
PG 32:0	721.7	89.1	0.938312038961614	1.09347539702099	1.22428357201369	0.902545144214489	0.870941748026523	0.878932210500335	0.615259834521468	0.624393166907052	0.609616352817978	1.23059716463055	1.18717015173084	1.24489595071938	1.38709036789881	1.29781316400042	1.46659866808918	1.80049644292367	1.41671606025448	1.65399954979898	0.965198626083941	0.891844678449015	0.894330873392672	1.2000856863683	1.09338041449703	1.06424840225635	1.37976669824645	3.10307095037973	3.67051074697589	1.35381554072493	1.17241344351361	1.09171527066015	1.63803260032126	3.70364849308498	3.24866094657613	1.51161801150236	2.52233752860667	2.51039858639461	1.37138247234148	1.3784995265763	4.27440996904794	1.24575315903807	1.32223436790451	1.1478976571692	0.242448637795195	0.299984422882599	0.334496175880469	0.493850738664631	0.46643843262405
PG 33:1c1	731.7	88.8	0.111078115864471	0.71242013713826	0.258835304521832	0.156890707551033	0.155862059151387	0.167958144440636	0.232714068628318	0.230609962584588	0.218025426471311	0.569056676577153	0.556437463698354	0.613629932112537	0.0832782237153177	0.0929233135758586	0.0903860230351441	0.153747460334756	0.156923989634859	0.153039753161728	0.0949725827117513	0.124049047025876	0.111935377342651	0.249820357416319	0.246506784059508	0.246423075473284	0.179700679792121	0.122426456882181	0.108070582007889	0.377747917810366	0.335679676461857	0.290755996459537	0.085316917846767	0.0533074783383324	0.0541467349543336	0.141124389356869	0.312032398828022	0.122016160776894	0.161022359402529	0.171205277797971	0.168060679408086	0.30534419982394	0.323501991507865	0.319086201051642	0.0445953719387547	0.0202546664957413	0.0336986318581317	0.0845040811629445	0.0735506474544552
PG 33:0c1	733.7	88.9	5.93898658927532	6.1294529832839	6.93842690250647	8.90806428839003	8.25937398162546	8.15235984560899	0.623777992435007	0.659798155954632	0.634905022862671	1.547896014842	1.23635693578543	1.24936708346296	8.06024555965738	7.96085310299459	8.49341458345255	8.26260309722881	8.19908594729258	8.23785197233538	6.44854628264073	6.6598306883775	6.43532754114832	7.87623263242145	7.54239234044173	7.37256866326914	5.43515938365247	4.1500806205643	4.08657572818663	7.97801067454957	7.92995891003326	7.15559231872094	9.59297839527075	6.70935011433598	5.99400188827376	7.78007515796976	12.311585738573	12.3156846882239	8.46570973550184	8.32414033314159	6.03871679269505	10.0265667709088	9.82619763496291	9.21470724391761	3.33678963430082	2.9820035001797	3.35264590617807	5.57940022023914	5.52492969019795
PG 33:0	735.7	88.9	0.192952576648007	0.171894609072067	0.286597509413365	0.276856671365006	0.321186193191555	0.298705785265514	0.085766112003261	0.0640765364798751	0.0555947913310329	0.208268301545024	0.198081389799191	0.204636080029286	0.250280146154416	0.29458498245705	0.182204639303566	0.411830505010885	0.377830514653999	0.427395425556865	0.16870687749792	0.186524455530339	0.195356553731277	0.317650719662471	0.33208761308946	0.311349657247906	0.213991832032005	0.187373339726925	0.177393513915095	0.313731109516796	0.260101294416978	0.259842595003856	0.314803037777347	0.195133966267321	0.222319770924658	0.42562589115617	0.484943111668278	0.451409404344571	0.220325515939987	0.168310668567748	0.249436781664157	0.377301251838633	0.316176748356005	0.31647115328574	0.0907872436870017	0.0461748318278806	0.0661207987768637	0.243711164591482	0.225689629886059
PG 34:2	745.7	88.3	1.79879295409914	1.68147222092895	0.503542007159829	0.936757468105132	1.01311515545446	1.0258227655614	2.01010537068436	2.0148795570154	2.01667263889884	2.26894500710417	2.60604650080664	2.6250079166195	0.947414407097101	0.98495815537985	1.18250405263143	0.928345791946298	0.949687840734076	1.027258533145	0.960265886657591	0.945924813134493	0.91858251944373	1.35414903483165	1.39735395816258	1.44066960137271	1.0036359138119	0.577670453036211	0.495580812569855	1.41973554621088	1.53351880045603	1.37741901174917	0.743326936717615	0.291457364742122	0.348495503424964	0.143785668852407	0.588111751400811	0.550681521829512	1.56963969752705	1.48592246246296	0.517833366443453	1.35747655271733	1.39494149330998	1.32521281899526	0.892266544870449	0.993946128826769	0.909309147832049	1.1318822760472	1.01987837044207
PG 34:1	747.7	88.4	9.18668520757968	8.55572648022026	7.70130344605018	4.58225480278018	4.95980322122135	4.9006433933422	2.70537592174066	2.92216619418966	2.97883424889552	3.59584434198552	3.58033334648279	3.90736562677071	7.90531524730401	8.28926370098632	8.33503422828378	5.75765305409539	6.27101180790707	6.09388578425999	6.92935975162958	7.40112831491185	7.45546682520747	4.56860514011432	4.81638565704091	5.09394023054416	4.91541921369606	4.02781528804641	3.85288992161868	3.90353611236973	3.93914030073186	3.77389746904497	7.4668608284988	5.59912090647497	5.22322320528657	2.07735742678272	3.71222115273331	3.8179605111447	5.25454693342421	5.6943468418276	3.03530682923248	4.21533866434806	4.4446770237314	4.37063759743783	7.38508323267144	7.04336759362111	7.44769233194128	6.23030386244184	6.06020044483078
PG 34:0	749.7	88.5	0.394379465772135	0.365984131868888	0.287367559277102	0.240389399944144	0.214765312767754	0.232630193333142	0.179826840052795	0.159166723771015	0.176064354251772	0.211465227294842	0.223646921624498	0.197773412417619	0.365757117412169	0.343574663452441	0.430757168332342	0.303494554383765	0.331545886783418	0.32670815056098	0.343078403177656	0.35613081418728	0.315966849394715	0.245219120251513	0.197075538939973	0.236158126657427	0.282816445327843	0.35150001594217	0.322920845454407	0.294094348460536	0.2422817255713	0.243065496735681	0.373117126723625	0.458278231192343	0.444554243452106	0.0906174409804682	0.320168934514167	0.311316442925781	0.367304676001211	0.364518013386655	0.263180635909386	0.241171641040536	0.23923028897253	0.194300942028989	0.289099573460678	0.270376796603631	0.295602923162197	0.280794014749177	0.247089509346792
PG 35:1c1	759.7	88.2	0.723757640255591	0.978230800353853	0.389190657723295	1.42209223354734	1.33534337211447	1.35190305830295	0.454774517154195	0.511421484899612	0.504076644770683	1.18862697480386	1.19506774075962	1.32007247576545	0.585289235442419	0.620712655490436	0.650701979473243	0.977184946728657	0.96097877829254	0.963674664802277	0.767162512872009	0.742668768551503	0.849530687589044	1.52010207041983	1.44328924706612	1.44989777281702	0.764589871127746	0.306373724855963	0.318118370315299	1.28627675937435	1.37959642929022	1.32543812716223	0.55345685290713	0.265702754463727	0.300055791879569	0.295042370090955	0.698932935311676	0.705477102191819	0.649414426952934	0.618594018932201	0.498964263701705	1.25005364236538	1.2738758789162	1.19634641447382	0.280473935851764	0.284773552993988	0.303555870984335	0.595292538611054	0.617710317706043
PG 35:0c1	761.7	88.4	1.404344604616	1.67919375589741	1.40643868341883	5.42388864387143	5.2076841082412	5.18329257147691	0.242801124426574	0.271800126164606	0.267755327545962	0.678589269074842	0.609934185489096	0.600852235482249	1.60990429757713	1.63015002536271	1.79277935181545	3.79449517128488	3.57545730612435	3.5945846333624	1.94056579938543	1.85106015782553	1.86342237176549	3.60786633934381	3.40165377144343	3.32038507255991	1.27407788746677	0.541045933819387	0.514795037953111	3.25442449551263	3.14386402038319	2.90512784500705	1.78269333648557	0.964721960125029	0.941308377320868	1.91503535985438	3.21438572634664	2.97078126511369	1.06162761324504	1.11995004488851	0.5824303792478	2.62980555310917	2.73338076271788	2.43131184371423	1.14797715044141	1.08897095579148	1.09802254873071	4.37821474642228	4.06132128441215
PG 35:0	763.7	88.7	0.0986623161736281	0.143224556365262	0.125018231958637	0.176615604835776	0.161869158558408	0.198648220887763	0.00967013337180415	0.0205729877959548	0.0310356001379443	0.119685873321534	0.115461537110401	0.119957317660742	0.0548725200417055	0.0997656938596222	0.0588729269626202	0.179959889320701	0.225837911459829	0.193695544734244	0.085533345007943	0.0776053633422793	0.0971479311692824	0.182905859633442	0.161276312172899	0.172077766790276	0.0681874856112288	0.0784392912175053	0.0768686820372743	0.183911261231769	0.179940700034082	0.184232763940384	0.0801972244886355	0.102130131670406	0.0965495873360446	0.0314147643352662	0.208231242545999	0.206747107717477	0.073539855564861	0.0763150895219716	0.0589837898194671	0.153053364343027	0.160517570819822	0.119154309598991	0.0692534813575997	0.0382595357665767	0.0788955968243887	0.194368267448446	0.224854899810152
PG 36:2	773.7	87.8	4.29745463129271	4.03565111416998	1.16141690199597	2.44524754131397	2.5042122979533	2.6304763029571	2.23746075172764	2.3396284617308	2.4031045874889	2.77415810122719	2.79050348665389	2.99420214255224	2.84104662084459	2.97694906950071	3.32633739777371	2.55661434188892	2.45776795462182	2.76362774890244	1.87406480786684	2.19148460389588	2.18924790931958	2.67572138691294	2.6075090035507	2.77808406850153	1.35926524434238	0.71735272283449	0.746518784583398	1.87076195626949	1.84436531574393	1.78252742611183	1.92552715132003	0.593200024418125	0.644503727150592	0.493424236458643	1.18375346030386	1.10731963167435	1.93414344770052	2.05179653277272	0.648457948301974	1.84431333540274	1.85835383824975	1.74036300356658	2.97572753759404	2.95043967093766	2.95457816750569	3.64302490473542	3.54047542116279
PG 36:1	775.7	87.9	0.651039677291383	0.616824832531594	0.405627395422804	0.572876927610289	0.615758086374266	0.562467679082242	0.294491835720467	0.329633740119431	0.382630647094946	0.288690753393447	0.294455047281513	0.301532475111979	0.513537922209134	0.521475433003269	0.594417626654404	0.510671585842223	0.529034876739249	0.51547974158433	0.465070444966939	0.450079672309316	0.516145246360467	0.412646500245644	0.460146354072803	0.448256761233516	0.301573325710383	0.181397199150013	0.122991923339702	0.294596184031281	0.296210160652975	0.309987834978964	0.43339303802741	0.291354162165223	0.243108129738954	0.231852385466396	0.236254784855421	0.278197811691763	0.294415750940713	0.312641210131637	0.164633937173164	0.279433530173872	0.307080804791887	0.289647178673579	0.525045188777728	0.615655357888952	0.641969560266991	0.733572377452468	0.759058529452555
PG 36:0	777.7	88.7	0.121583399093344	0.13434742485155	0.166420161705881	0.0326402373801002	0.0650699818334606	0.0788219234183499	0.145704782542642	0.131987673857473	0.121747579040417	0.0840357936860816	0.112321413762432	0.0867689411175112	0.133842228813544	0.114690972557641	0.0828938612986078	0.0855928153060269	0.085099852864286	0.0858543743539056	0.138323126685129	0.0502959014605956	0.0677838296940487	0.0517993823773601	0.0180896391644869	0.0512597934986508	0.164737979453467	0.174651382121192	0.163790110350196	0.0466248145290837	0.107608044481505	0.066276667925951	0.179282316748892	0.211756955140771	0.211199894835322	0.240733737008091	0.0782808614242024	0.0796141602471729	0.143623558987911	0.140429833282107	0.0946751877330411	0.0679359641344635	0.0233377683361885	0.0691090495828658	0.122206702982074	0.133821914580859	0.117965192928366	0.078777005039939	0.0418641501655358
PG 37:1c1	787.7	87.8	0.37560651542968	0.437785340817758	0.272365339295868	1.58392050886399	1.59845001391034	1.5884504894946	0.159220021096549	0.170568297999071	0.205128515653114	0.469336021763465	0.473142582120773	0.483244093923009	0.272889147430896	0.31032410808251	0.303094050215598	0.856223684957172	0.790724982736823	0.756744822402824	0.449734256871132	0.441964401255216	0.459642315459118	1.34570564509564	1.24826631926551	1.12475355768874	0.293333341044065	0.158058406008827	0.168867061844458	0.980038326997943	0.996845268086326	0.904388583824268	0.266479782799912	0.179473011562068	0.161648609751726	0.348615476272019	0.678859513898701	0.695245593220782	0.204874563957345	0.179531611441735	0.148219891291746	0.689655035320709	0.708986697390135	0.60704920481956	0.155500144511549	0.135734074606856	0.179283787215129	0.470745443073092	0.479262975152723
PG 37:0c1	789.7	88	0.0540812419459431	0.151358532462933	0.0899507486148039	0.211074789731938	0.191376398729919	0.201338899146444	0.0804007303479782	0.077831358611211	0.0778354093809682	0.118616816608972	0.108862431686769	0.142058020708237	0.0342776697492317	0.0259694350028394	0.0642955617829073	0.131508963663841	0.138896795212824	0.127882182216974	0.0721216435291989	0.0740744045366347	0.0948315382428598	0.131724214629977	0.112400410036552	0.140658943416644	0.0607586354408207	0.0308381768899953	0.0499990715490693	0.10209724082342	0.118603027815129	0.0928438541515634	0.0723485348245405	0.069464914486696	0.0696369759012439	0.164563448061475	0.103335495537616	0.0901655333750828	0.0419471314641814	0.0452488560946319	0.0310244026561421	0.0810091658610189	0.103896350031147	0.0857670751823689	0.0298545811431943	0.0522362537818676	0.0379266979484682	0.182460147450375	0.130835432892487
PG 37:0	791.5	89.8	0.192397998111863	0.181827768083584	0.154334188093924	0.17553653421315	0.199443219307632	0.189303930273465	0.0454052649438774	0.0583438708076895	0.0495563431277325	0.0746398409571173	0.0652387326463033	0.0540831569985431	0.321994935382114	0.29020618828163	0.310447011241707	0.223651627922135	0.20720062740732	0.202848774187966	0.192283143121438	0.207326218333294	0.19274487050511	0.137464819872228	0.152485864360792	0.125236026050025	0.218469068444948	0.0995338222297819	0.0765915221448023	0.154819887096038	0.185280194150663	0.174476244685549	0.35216070107092	0.178474332848975	0.18321883954778	1.18666169565502	0.169189633147667	0.196449816184265	0.214456874218257	0.206101348433695	0.0911337989936797	0.190868613750434	0.159929921875515	0.167713198637162	0.19809906272556	0.165323475596495	0.183725112802259	0.191240519593841	0.154294129035985
PG 38:2	801.6	88	0.126646362157989	0.189117276729413	0.11179737805694	0.415229745278818	0.355513912372908	0.361026560962529	0.0598138557864044	0.04886675553371	0.07046260932029	0.0738320927640558	0.0697759592340246	0.0787662055014583	0.163047502789582	0.146098135924985	0.165647186057685	0.193251865248644	0.171116349314066	0.185068574703163	0.127283765005889	0.137797034041281	0.132828507595166	0.252513290201399	0.187462083222409	0.1839239912995	0.108440629244187	0.0593245531070165	0.0437361823959079	0.204559024319018	0.196069091527161	0.177595380239963	0.189845353409744	0.0852887109968157	0.0612147360249275	0.418571140363037	0.178545904844047	0.192428852904637	0.0942349684836187	0.106882961542883	0.0388548401462456	0.191842095716507	0.187149664589129	0.155640350633694	0.119299678845419	0.101224562291733	0.12584400612554	0.172587566075837	0.154954759871661
PG 38:1	803.7	87.8	0.13220019382819	0.0420478694619007	0.148323417931627	0.000211667755835845	0.0290533158310548	0.0283498863367052	0.14454504738443	0.132490095856663	0.136052293765055	0.0750057998937065	0.0938974245770233	0.0821259551604421	0.0299584876344864	0.0372012492919906	0.042402583514497	0.0186835111223073	0.0293571264693907	0.0156138248433754	0.0197424942949084	0.0261234442078491	0.0179642943204588	0.0142878719586041	0.0221906629415629	0.029289612263316	0.0355771383884402	0.0182858626272862	0.0201141783286022	0.0282594956587255	0.0313672494459559	0.0269101285270571	0.0193805899314082	0.0948714267821618	0.0988575801326712	0.0722708815963297	0.00325848444997788	0.0141782180920068	0.0271597340785013	0.0259703219905958	0.0129720856924259	0.0202891072875189	0.0227431329357127	0.0245523303073435	0.0481132110066387	0.0628786486371744	0.044129466012729	0.0343828149298745	0.0251713243752146
PG 38:0	805.5	89.3	0.25893448663979	0.258635573762034	0.190120198572214	0.114152160187502	0.126351399092881	0.108415302175132	0.261145272538455	0.266737074970437	0.249927171444856	0.128377137789199	0.142180144808724	0.131095649645366	0.300230132637436	0.268240766473203	0.324109442480715	0.137209818200619	0.20267735391562	0.173700923561809	0.232711631760538	0.225772533655713	0.238685885324038	0.112135741106756	0.0906365348816804	0.0990675795973004	0.230016276201286	0.171173829815797	0.106930835117984	0.0881890915580568	0.104916975778619	0.104160488629587	0.284738776411157	0.187793793113027	0.184874161591188	0.343592448319547	0.0754162097393422	0.0599574180104518	0.178510165057953	0.176589889573165	0.0728232090733779	0.11439616717211	0.0734325636244679	0.0704424363397315	0.420808508650135	0.379948328622726	0.338162988460246	0.149071906783093	0.160902632048292
PG 39:1c1	815.4	89	0.102907692597388	0.0985200144041706	0.0958163373219818	0.0452025465881844	0.0472315119615566	0.038557540718225	0.079485342468474	0.0764256411256226	0.0840323523473032	0.0348394278525113	0.0520514322496001	0.0445167263194624	0.113641063117631	0.0782881883762844	0.115783036364212	0.0532946933440823	0.0687427458562345	0.0523119298429554	0.0867199448948945	0.0698134036847342	0.0686378215436889	0.0378173333714424	0.0218109050728868	0.0290670665027893	0.0869042446879931	0.0370096642181083	0.0494195634311341	0.0367634206687774	0.0426898108536381	0.0360146258252518	0.0835149978069614	0.083492878185303	0.0619897089568705	0.125560650735718	0.0273335536544846	0.0335276452151253	0.0737358583299153	0.0541528254159238	0.0413030441549241	0.039578922151558	0.0455636518623008	0.040249476294829	0.125991902113362	0.148628368922405	0.12372036886969	0.056717270405533	0.0403915532701982
PG 39:0c1	817.5	88.3	0.0234542708518455	0.0466825537178345	0.00974773845609484	0.0268145183556059	0.0255150599859125	0.0390499945754706	0.0385568371463017	0.0300893143850562	0.0446302585461856	0.0497047418765694	0.0382089888460954	0.0416167365731205	0.0367465463486175	0.0275488479484924	0.0354910769086453	0.0327218748830679	0.0285633182440683	0.0349814641800018	0.0279913443957574	0.0340558794102801	0.0379635354892351	0.0168363121237845	0.010902652295132	0.024148751907721	0.0517348102963143	0.014499028292224	0.0194284824944531	0.0331656840133265	0.0369581354902811	0.039828677110908	0.0319862219936613	0.0158437002325797	0.0178023866903155	0	0.0201701910964597	0.0241531645029058	0.0257718168507134	0.0220352681422633	0.0258321032553694	0.0324807174251202	0.0239143008226024	0.0159110118178644	0.0385713939776787	0.0307195303697718	0.0263661848310053	0.0171686540490331	0.0206084980748632
PG 39:0	819.5	89.5	0.0866612729813777	0.108717865392578	0.0702840568804944	0.180118475766359	0.161279867643737	0.156791986407686	0.0621803066577931	0.0655262235335096	0.0735593618808515	0.0403173624657369	0.055756779344688	0.0618990706760039	0.1158819964606	0.088347887709082	0.0974517630389666	0.140663159329314	0.13709117429715	0.148882587152772	0.103989215117534	0.0871706923404513	0.0884549137908523	0.114877388606422	0.102134499756457	0.117878787589304	0.102889107711091	0.0529566710127068	0.0353772058831559	0.11962362129561	0.108251998074369	0.122627298313404	0.120049631305559	0.0796079540018016	0.0676304055524773	0.567280453762405	0.0770082514314666	0.0909461854807926	0.0880153816121373	0.0582086504920223	0.0531629326931767	0.0611206084282892	0.0810374869009943	0.0713557058590829	0.093028537008516	0.0837838347514768	0.0777371842143059	0.133570033256741	0.125501230844587
PG 40:2	829.5	89.5	0.0163798378386954	0.030303068323299	0.0109771587084402	0.059672850620497	0.0569121610317256	0.0549810758615345	0.00250557527538632	0.0117487807940069	0.0121061366872119	0.0124519291449348	0.0088958890375326	0.0058752892293595	0.0110136712557551	0.0179206886194511	0.0223331067829732	0.0372328652642325	0.0310372965241611	0.0319835500824124	0.0157861039732453	0.0141007042553113	0.0325887751288088	0.032232856828857	0.0363185095745679	0.0287237068583843	0.0129194366059316	0.0108752516479971	0.00566037938500608	0.035677527241197	0.0248652909104108	0.0209942908657002	0.0162263302736162	0.00752243327498348	0.0104500484275792	0	0.0210925711279734	0.0283326626572243	0.0128635508295386	0.00979084678903797	0.00967431763691085	0.0264437920249777	0.030075210215019	0.0341052954494925	0.0283332467644985	0.00510725020884442	0.0150783273330002	0.0469808703528872	0.041495594361921
PG 40:1	831.5	87.5	0.132467646616033	0.129960738056931	0.0493933556867771	0.0748297705446604	0.0775009465234342	0.0762864586945094	0.194897749446055	0.186528581791199	0.183683597333886	0.0969360431598235	0.110893568457607	0.111534640368841	0.150620055924981	0.148795802088188	0.190444577555418	0.104617318668871	0.0996535484894314	0.0997064861409649	0.1121443300143	0.0942078355164281	0.0995646838434178	0.0615221293513986	0.0561253859600206	0.0753051527726936	0.114258468667503	0.0529200282072829	0.047592784500869	0.0609508718398714	0.0754515343618462	0.0639037622835127	0.137717387006483	0.0506601711800132	0.0445259393447422	0.124003577374945	0.0406150989460679	0.0398831220622258	0.102850474797945	0.101245505568295	0.0336886409659279	0.0729186634245986	0.0590024972650231	0.065265047489092	0.229113398844928	0.178112299584761	0.170430754304645	0.129901236412831	0.138786249268678
PG 40:0	833.5	87.6	0.0808465534273186	0.0811536755400448	0.0557741865643686	0.0588556172630624	0.0606072641008033	0.057944724917989	0.100197717042058	0.101953169021606	0.0993003494692496	0.0443075254810315	0.0585837145034192	0.0559825664702695	0.124535423721866	0.0853833617275272	0.107306980792543	0.0831237078589227	0.0615428644004838	0.0662189880288584	0.0726889713052759	0.0653669292181459	0.0861106838593888	0.0503500110385721	0.0398886625091298	0.0523454509147501	0.0784955800119107	0.0388875992925617	0.026564567154017	0.0434885537377255	0.0506721992706891	0.056748920328558	0.0797012969906284	0.0537688499569271	0.0360051431812013	0.0636776211070672	0.0284638215981503	0.027162656541913	0.0647025485834168	0.0961648869736391	0.0380773275151028	0.0472452100513232	0.039807344465902	0.0462610010417169	0.145312918818823	0.137381929678933	0.130527532468745	0.0767241534649887	0.0718881254215726
PE 29:0	648.6	105.8	0.0333498030795509	0.0144087902466354	0.0199349961642016	0.221001583180407	0.22327518921255	0.206062708255697	0.0855098365601193	0.119568330697588	0.0736118028806892	0.111647270854721	0.180283856605115	0.115358825464346	0.0418198331545256	0.0389854814753674	0.0269236689459559	0.165716972769476	0.185829971312271	0.194521393082245	0.0303882617014849	0.019062749863239	0.0792616249800434	0.346089142735174	0.355701669778303	0.315338029657254	0.0458973205791978	0.0172845859234686	0.043593733893083	0.110687052930558	0.120731350651478	0.176376801155118	0.0511806643592469	0.0102923273828143	0.0236913976858578	0.327335453780285	0.0852853558882408	0.0845618164645946	0.058576557079485	0.0266198526690806	0.0435994955059917	0.420757779178668	0.462095331995163	0.440817541556905	0.0600776373576842	0.0226829237847218	0.013333142973091	0.0714175794435291	0.0423603164149047
PE 30:2	658.6	105	0	0.00990794038744409	0	0.00715573897760807	0.0037326097083145	0.00389791961775422	0.189187250409919	0.226234892364467	0.175714530064208	0.068764362086601	0.0645707304339738	0.0762411966101742	0	0.00237391319419909	0.00558841211381138	0.00902001074548702	0.00918271918930752	0.00401752263387416	0.014739519515068	0	0.0303098974290869	0.0120470878184802	0	0.00199314255499216	0.0186223986738306	0.0108671526834467	0.0062411983341372	0.0227812726829215	0	0.0402765464351188	0.00721123382869617	0.00330226616929315	0.00254074963483314	0.202321041210595	0.00195679724679587	0	0.00420720335101488	0.008592821487422	0	0.0143846374699268	0.00594932330521813	0.00841147939014085	0.00648520017533253	0.00561749094076873	0.00754068508563501	0.00427343468868099	0.0131275373946733
PE 30:1	660.6	105.4	0.389611204171774	0.425065092602538	0.622018602212619	0.469225589723061	0.523756620818385	0.460140184555754	1.26156520522589	1.36414510619672	1.24731097091482	0.837687154270179	0.977468797232378	0.812301369835954	0.705566868848038	0.60306511507341	0.821904658884933	0.856341136014208	0.621209843168581	0.877929559356105	0.548103691386991	0.550494150042604	0.480526691736618	0.604800644729056	0.593385688283144	0.574830728750653	0.935419443487709	0.875941443498417	1.05119068834481	0.931856541064241	0.916409765946328	0.950157692457831	0.574915004361337	0.675106929063653	0.701424300336994	4.26135339051226	0.287626873153365	0.312126551959899	0.647266933441154	0.371909502055359	1.05432018271514	0.819729567377089	0.812182486755614	0.840495681527886	0.624399750927301	0.585099745787409	0.576925264233443	0.522951863319339	0.545758848751145
PE 30:0	662.6	105.6	1.53825682682448	1.63475298192521	1.10504199878221	2.48413650921243	2.44095536944646	2.3858988510549	1.34711379435165	1.32740041087313	1.2565606557899	1.52993782396694	1.67056848277961	1.50849410838764	2.4525613033062	2.56122364175548	2.23009770611413	3.45760878800801	3.26757693019006	3.30051643379294	2.4049840555812	2.26967466420936	2.09822343645302	3.90653675326162	3.96366537324903	3.73209739388052	2.85167989713124	3.31303343349769	4.05317686186521	3.6949177572636	3.63950196551267	3.58502631941042	2.55078046332493	2.97643500436705	2.64416131281643	2.23148073936201	2.27106378991572	2.26257111260343	3.64620854318973	3.32959292019335	6.61862165974898	4.28989363052321	4.19680387987336	4.62485420470248	1.95506809642356	1.9609520023379	1.96049451415343	2.79313490506831	2.72494695297097
PE 31:0c1	674.6	105.4	0.454107574474488	0.58440194882709	1.12064003578435	1.19695039809063	1.10416677120945	1.1542527859418	0.70311345670671	0.705319161732429	0.588592100945147	0.822683757554827	0.848589492585665	0.824286850367671	0.773486649923182	0.732879893316461	0.762055013852997	1.3013891646338	1.35362773273241	1.25367922049497	0.765354411978996	0.789754744970857	0.729711391516253	1.37098746499877	1.39702190973975	1.37785398756424	1.67656245112064	1.22108057599196	1.47214494672412	2.48736285925759	2.4614151405532	2.42186540420498	0.714379586025519	0.946181909945211	0.917580294488727	0.925022243466834	1.24856765113646	1.33346225065875	1.07156444863826	1.09219452611279	1.11200080561709	1.56769209588387	1.5026381797384	1.62301198326322	0.692207026179375	0.600789300699807	0.569834771570744	1.29586769160077	1.30547894283332
PE 31:0	676.7	105.5	0.158877723403541	0.156573955784079	0.169667406647797	0.772574385437125	0.885888147868499	0.948819073206643	0.665842216742047	0.712287313785783	0.757004255628389	0.593638923645705	0.630185010462142	0.628723023353644	0.191628201986769	0.186135974490709	0.156797978676445	0.769695958626167	0.818891332101606	0.745958043468567	0.212046497908158	0.169310051753005	0.134095012727549	1.00532716313711	1.02928983717925	0.899563426719794	0.145166017310606	0.195612652382157	0.210763202449714	0.442431772943269	0.513983857168395	0.526569447672217	0.130929641514955	0.137879200951405	0.152930283852629	0.56218480210128	0.477090961749916	0.481577805064385	0.148580157195635	0.130753021173107	0.10915170153336	1.05349248517477	1.13183120338484	1.06799255255089	0.252020818185953	0.256512246398576	0.175640830649059	0.487853821498728	0.480183704911831
PE 32:2	686.7	104.4	0.175011612682122	0.212296930296975	0.0561705164370492	0.0298314735877068	0.0545462200252223	0.134039016095735	2.28513308409701	2.43285050033424	2.38026242489606	0.99541201372186	1.05005663049243	0.989136004856223	0.137485177535076	0.162145392973759	0.149257952439666	0.107590387394989	0.137087389210109	0.10143856321904	0.0686289547381053	0.114058196415928	0.124719388235761	0.102486571921821	0.112622765927042	0.100229866114798	0.157024019054737	0.128114124335615	0.166999197443871	0.134840315196535	0.101036420311351	0.175843775668728	0.0515260717973407	0.0562810868022372	0.059016442143617	0.122949842680406	0.0326752127714235	0.0373637748426132	0.526141542212019	0.364947087125242	0.0695050803956865	0.584834824410219	0.359361403034135	0.606649884424397	0.131838153196124	0.11259509836536	0.139328104472351	0.104066756470791	0.0934866845560845
PE 32:1	688.6	104.7	6.74618341901153	6.8948931937958	7.71837403662619	2.04636080651851	2.28675773211918	2.30147746280921	6.31442036599432	6.74193571440889	6.63751046653119	4.47441314550471	4.77463860349133	4.4543349172153	5.75718608081355	6.18838259925589	5.16593891536451	2.48129698563369	2.76642283964454	2.46335862771328	4.44915173502135	4.52487345395476	4.30711105800125	2.62826242507301	2.80630026087608	3.04003585951084	5.29686234161166	8.2622143350128	8.35607096784175	2.65716634725535	3.02934843748866	3.05528208173584	6.33168558620963	6.78230555397115	7.11623660465364	5.1301221679382	2.52708559599921	2.52878972400266	4.9351872460909	5.44855503733961	5.81811308892633	4.57663425309604	4.57174943646487	4.73101120562587	5.50248767457664	5.19298411718973	5.70347173314279	2.34685534503595	2.44364820246714
PE 32:0	690.7	105.2	1.70518273312295	1.57054693110156	1.33159614908603	1.51813139994785	1.60962276655178	1.69938363051439	5.95032486268851	5.83374779552762	5.51468915433753	5.58218188393846	6.15163774120224	5.55483330740191	2.81965217405143	2.69429093129113	2.67048120610323	2.36218568865751	2.21898363235347	2.26162887065914	2.14204442017761	2.08248656759417	1.94191684493884	2.0243658540724	1.97722138041312	1.93055473477591	2.44607849551038	3.68298475148175	4.09120226333563	2.23115318240212	2.08948928360885	1.88696963633841	3.06598146243731	3.77188681749347	3.65588953952976	2.9412593930415	3.16790280980672	3.20224801271751	3.50524835076397	3.23314067600186	3.89674174178407	2.4434605197144	2.34477843756034	2.52246821494563	1.36083074458582	1.28961226041765	1.26943568718453	1.39649881144787	1.36060102624765
PE 33:1c1	700.7	104.4	0.389861408066185	0.359100608943476	0.25436594724149	0.398085377512081	0.434914551510501	0.366467202209651	2.09162940407861	2.26796343095779	2.0212465866545	1.77834140319795	1.81543734721271	1.73169170648452	0.386732175191366	0.454436958906785	0.463547599012807	0.714202260470004	0.821609624423795	0.777196525385873	0.43373264369733	0.425388332999248	0.412148690082179	0.525276343787012	0.575952995631696	0.5629242792305	0.782058466278277	0.585039781124144	0.607465805193638	0.685274636323465	0.819176285157629	0.835766164475496	0.364249980703482	0.281212006899083	0.313885203670653	0.172538777362627	0.227414248752039	0.22846660931963	0.486417002762746	0.524747156672062	0.373165304123887	0.634794146823282	0.686359135054061	0.723614024087853	0.498536241952349	0.451272477280497	0.34606453850748	0.612305826982894	0.590402072519531
PE 33:0c1	702.7	104.8	20.6262945874184	19.4754992683866	25.9518531201185	22.7154964783867	22.473285203575	22.9542535441528	3.83384529577243	3.79446584321795	3.64083577313008	4.98769382846888	5.05433494861186	4.69149833292912	24.7726183215909	24.1323514990791	23.0590769822441	22.5925539040263	23.0932171838754	22.9415723122277	26.4481598866285	25.9836155236126	25.8288895456465	22.6385070611196	23.2758610981563	22.7762442394668	31.2362254876172	25.0462247294548	24.5766374725944	26.1776539848107	26.7096743311559	26.9646440382026	26.5111626371157	25.4036182179317	26.4364274799645	26.1751523915343	26.9778377087841	27.4743236667265	26.2648245104069	26.3999175756155	18.6713177585257	22.3649283717671	22.307658492859	21.7399275558375	23.5562214515468	23.9492465376551	23.7960446049524	22.5511765136461	22.3683716492342
PE 33:0	704.6	104.9	0.47570461097093	0.40839422339548	0.50587420103329	0.753876130763778	0.828246310104659	0.771505568809998	0.839458462085919	0.859864630002954	0.763620041671315	0.870724223150872	0.967365856508211	0.969282183314614	0.775711151497561	0.766973762522955	0.588332032252379	0.999534900901958	0.798374724867096	0.847519522643937	0.76311070742067	0.654772462725445	0.480116498120695	0.844543639723175	0.899749510047532	0.720673563230662	0.832932101413927	0.532870911180295	0.788441971961976	0.883893876732082	0.857869661942665	0.971137521690397	0.729805555983543	0.650065657936565	0.630981061123798	2.36716479554335	0.703668561578293	0.592057127330152	0.575210062404687	0.630458159075086	0.453510099739312	0.704594958734776	0.807893061447525	0.783206431034467	0.740570518235593	0.559502976266949	0.543889909887976	0.805275851199117	0.782158271650584
PE 34:2	714.7	103.9	3.32245953977831	3.20936615690088	1.08978397757147	1.73207216039937	1.93723678760898	1.97323567955975	6.34461235298322	6.45496187214685	5.94421890329923	3.92199643822928	4.21278901519535	4.12547975892684	2.58822003030859	2.6877640306815	2.64793456441971	2.13969553969508	2.46635395916262	2.35640560901683	2.45719651129557	2.49603914697635	2.59398169625867	2.31685044875241	2.52791025219398	2.60973957190584	3.24457858386755	1.77070566722465	1.80948142939047	2.85043670455477	2.90480294130065	3.18798183818373	1.972498366231	0.998775036400829	1.08774953661307	1.02410017549089	1.09032590103991	1.02353882613575	2.03296923421194	2.22324216798795	1.16580667906185	2.22026648696008	2.42495411269331	2.48212881008298	2.85356922398707	3.09421691372553	3.09431369091382	2.27789858417171	2.42157723940838
PE 34:1	716.7	104.2	10.8682964404888	9.55238062978979	7.14408420903182	5.54136897954695	5.79731137664286	6.04441358456783	7.44484780815487	7.76607637176782	7.34280070195192	6.2716798557644	6.64408188800906	6.37266514766322	8.10620959959431	9.12534163520221	8.55452653547905	5.7277482906786	6.04411657016448	5.74836121370587	9.39942275104142	9.63060527675349	9.08971149014594	5.40975531716855	5.48673993232285	6.05645678035396	7.14771499621636	5.27402960860955	5.35903997290983	4.32205781195733	4.7958316105427	4.72522694558695	8.30273863341544	6.03151492451167	6.12943377000603	3.99127959720621	2.82494748130579	2.94780753096074	5.88243304673001	6.46449046395818	3.69161570386163	5.11980973049892	5.20010923085006	5.08743121534934	12.2390367427167	13.1018422227884	12.7958669459751	6.46351985536318	6.67755305974997
PE 34:0	718.6	104.6	0.412366466732744	0.473223390512089	0.426328639589355	0.330803109907402	0.481135375394179	0.479367140964592	0.681318923559828	0.687243454317867	0.692102965829515	0.749741677445346	0.765662272568218	0.639566317612913	0.646515150130089	0.518350535754833	0.571383759836207	0.588328236756883	0.621950380464799	0.549009023855914	0.392520179818552	0.308451428128137	0.528971574422146	0.460505414134122	0.436474230039751	0.559564612905859	0.436293329403704	0.416581032755891	0.385306822637842	0.570441022071101	0.592879407237005	0.705460371153292	0.566347145550629	0.326712894547127	0.404957270604472	0.00805950322890169	0.448550156028066	0.455079240860167	0.583375029799823	0.467526756707055	0.283728308369746	0.715253562326791	0.726442908914957	0.658560743704153	0.413887008023408	0.552386374196298	0.239864834836179	0.578437168519524	0.333306972565549
PE 35:1c1	728.6	103.8	2.72453575567023	2.53074346205358	1.53159003388072	4.95555692159733	5.12009487220282	4.97266377165628	3.2902744588033	3.31975091509547	3.28450496256429	3.78661553776949	3.98593386009067	3.88159247942358	2.92622265833956	3.0556945808692	2.93998424566141	4.7060678820407	4.72313689789055	4.62729917113705	4.03612940910085	3.884435475215	3.89753710901717	4.8821276298179	4.91376381288384	4.94569763809936	4.60043048375151	2.49999562511065	2.55751061659572	4.89254207034859	5.04091492752225	5.37770784840088	2.37556965608433	1.69083014187938	1.84136537341823	1.88558036159167	1.69297094805321	1.92187363965474	2.46780864591425	2.73395176321138	1.6251851625197	3.37130991689729	3.61620659827477	3.76165845478971	3.29849308355452	3.69258553385669	3.26197237676076	4.5795641466783	4.78532480155078
PE 35:0c1	730.6	104.4	3.46676023723471	3.65795548244776	2.99307021616853	8.0186805706076	7.59351788331779	7.44244237500348	1.17241199706777	1.21254415199069	1.05440800793397	1.44079531118277	1.51618332687972	1.50113130062778	3.71607265413989	3.64007807960943	3.7005884091478	5.72626750658901	5.42280692091592	5.15456601108039	4.99299479467083	4.58514403254204	4.64243740205132	5.58122387126136	5.57745970644088	5.2327798470377	3.35768316533826	1.91329001294323	1.91042874222858	4.68740829674761	4.84957635629778	4.79533284363404	3.83267425725886	2.68965690823273	2.66656083763348	5.18038651258537	5.51740249368924	5.53930043358885	3.59667266257629	3.03229836033791	1.45532430225717	3.67467758265733	3.64606505269087	3.45897330956584	4.30810197424197	4.72848845400208	4.20988282842622	7.3108862730732	7.6276874134583
PE 35:0	732.7	104.9	0.173726266228934	0.156101385787172	0.198457998649067	0.396025874145683	0.458884048941029	0.33643002835656	0.249657236520791	0.25735677356578	0.163080935206361	0.428146152379824	0.345994488578295	0.445374656544658	0.232049357613961	0.19452225313493	0.256499772060655	0.400122024535574	0.269181240659912	0.376342340884518	0.269853144749171	0.26404600789107	0.191729892900251	0.461607728430036	0.385653153287626	0.376331152288943	0.00408033740853503	0.175851152079026	0.106655454943855	0.46326222348208	0.232526664229932	0.338937773844324	0.233306226596702	0.166055495715361	0.155639834903902	1.22814831737289	0.297055052215768	0.201150020920612	0.163879520611347	0.153413265943496	0.0531254301114147	0.295946754639336	0.207615332383654	0.418305524657184	0.146911704087475	0.307246316448924	0.203256057085453	0.320633802776597	0.445953076646833
PE 36:2	742.6	103.4	4.93060144730229	4.60025558533767	1.76719323382277	4.68107157732701	4.51645630309473	4.6587803889404	5.02513026764512	5.21132377859832	5.03266627699243	3.99643487231475	4.14932712252758	4.18057805147491	3.65061992950624	3.73903301480262	3.80610495799903	4.03678507537096	4.11894765778544	3.97929761675411	3.99948505746497	4.04647131463568	4.25502474699589	4.3158358511974	4.38538277639215	4.22665473661767	3.22889897048321	1.73904061553205	1.708816014181	3.74430215640289	3.6241328125849	3.72481281987432	2.86537544600534	1.64553432166778	1.71742344475375	2.10139251940354	2.06776543534951	1.96777163149659	2.47717806984245	2.6265770948231	1.15084245678986	3.03196432988864	3.06905377931647	3.08146392165744	6.38962976246237	6.29422652444295	6.32942152843534	4.97003832607728	5.06148316419092
PE 36:1	744.7	103.5	0.750583328231012	0.748400690244686	0.415217408234823	0.698681427659521	0.720581493509031	0.721182933817718	0.711269137267004	0.730246937383315	0.691998407957907	0.585855045039157	0.659204219403579	0.640073951918875	0.613805570184467	0.508674257778681	0.584766152272808	0.516029801062159	0.49016577339874	0.532583936848271	0.548103141999548	0.701134039361268	0.690373317844344	0.503322006368612	0.575999232330317	0.467386298728461	0.345940915652199	0.233854935978252	0.230069119771527	0.36866096601275	0.461180063118379	0.439634383308552	0.453958633650075	0.227655664285474	0.328893344512207	0.136110594450477	0.215836187962765	0.273339590159036	0.474322439253675	0.544060584930502	0.160891781130629	0.410529253886899	0.430198195684344	0.398457697077485	1.07378464598276	1.14832518549678	1.04499570159765	0.793626092731201	0.985008632409369
PE 37:1c1	756.6	103.4	1.1449689299843	1.08690221571116	0.645923595211474	3.09811678076602	2.91923483443203	3.02853118824924	0.655219888569618	0.671531440820032	0.784615245445457	0.849571221774939	0.956443351930877	0.89766165272978	0.982825351879825	0.975806224249539	1.05956018618163	2.11708959194987	1.89548274930932	1.74866667053212	1.52123072196433	1.52236366979509	1.49992372615231	2.28807896917477	2.20977771180963	1.96120107239818	0.974679109254736	0.50974636754091	0.517546623902289	1.84629866234785	1.72374193114254	1.73925006595969	0.813487338843517	0.634773199328989	0.627571709733469	0.89418207185338	1.05709594001341	1.10455127974444	0.72662724320349	0.78246658936001	0.410569458661016	1.20921991490732	1.26103963656489	1.2099648223794	1.60253538891579	1.69285144706595	1.51327029293584	2.83184652886641	2.89095310806957
PE 37:0c1	758.7	103.5	0.159501610686096	0.111123842313164	0.0685584174704785	0.417256920331409	0.239359550955558	0.310868124096992	0.404509515878933	0.390639061306881	0.475765101610791	0.319265655204163	0.394438858958687	0.265831825940513	0.158684583046075	0.08737575484608	0.213483059146121	0.280307260350739	0.217934409701945	0.198983763199889	0.0640130133019711	0.0780834540691501	0.129592698866467	0.227175758544136	0.182627209931551	0.12490192951009	0.0470937269446196	0.0273325810147511	0.0308386795907567	0.151849332877699	0.105355878158752	0.190072305983497	0.155588042002528	0.0420600116670018	0.0506191135513691	0.328266828678202	0.127503910880825	0.116108915470337	0.119053940917204	0.155575314344481	0.0229836936662948	0.140857838620971	0.0900414015735102	0.132018861035577	0.184862599321423	0.158887307994683	0.11491299842674	0.245801334613865	0.275231565790834
PE 38:1	772.7	103.3	0.00280527979322359	0.00384180761322645	0.00458880946772664	0.0162107139150689	0.0131830490219046	0.0115686238766473	0.141310111015299	0.121354439841537	0.182246333880491	0.0303147311494961	0.0725004258962061	0.00339043696938371	0.0153662190464613	0.0010971821216136	0.00360660918474553	0.00387871136560946	0.00646379065181594	0.00390012596845438	0.00433292829592104	0.00225826304285494	0.00498747999598017	0.00456003491164284	0.0104134663461333	0.00754375636727179	0.0177759928572502	0.00259816063715517	0.00337747424221604	0.00418860008374719	0.00516805966701563	0.00746104691904312	0.00387225815300756	0.00672520394229825	0.00463322654752016	0.532076556343876	0.00969284850259013	0.0132223110549961	0.00447358085533755	0.000173414915330204	0.00142883293876175	0.00371485871811265	0.00491790803017313	0.00130555578305344	0.0229206456042168	0.0037962701029539	0.00451819279601012	0.00414561453684978	0.00804675971133353
PS 33:0c1	746.5	128.8	0.0991855824458558	0.0549209640371505	0.113013814006024	0.113647007538362	0.060929570660768	0.0645631119661745	0.113557473005431	0.0882031359172438	0.0722291184707474	0.103268134996484	0.13715056416306	0.0948844567512673	0.172971467169195	0.104258442906981	0.150462577370748	0.140125442264743	0.142110846476369	0.132178940102295	0.0985951840542488	0.1668345492101	0.0767517422105992	0.110773874918198	0.0969549757462393	0.115442346414114	0.138539737449015	0.0523706921398068	0.0730857988242217	0.0459437578305544	0.0656193217019672	0.0472383345787343	0.133107649859077	0.115415857263571	0.0921997978419378	0.00311066732442562	0.0748249856273639	0.0718813807622181	0.14053922453558	0.176970062895239	0.113911907614483	0.0673764483160806	0.171822256731535	0.11355082783404	0.175104865223749	0.147690937106116	0.179633678406037	0.225826436714579	0.128600552355481
PS 36:2	786.6	126.4	0.00775321924392856	0.0087933445272236	0	0.00966247752283121	0.0244250986986732	0.0127836750421273	0.00605903759012793	0.0123550288682381	0.0114287763643319	0.0366388935106503	0.0156086517334063	0.020061133001859	0.027422644510424	0.0206021896815711	0.028104415708241	0.0444368883053919	0.0476793895560949	0.0249361816700241	0.0260446112197776	0.00491685832319565	0.0217283094546671	0.0413361677618083	0.0381414417469968	0.038482640282959	0.0100889046965819	0.00268135932096823	0.0113154644467202	0.0150051850136978	0.00520865219484124	0.0082347143631863	0.0164313269977676	0.00607258290225654	0.0167178616840262	0.196371724132603	0.00832077598200473	0.00637725387401662	0.00725235700048453	0.0165768704519048	0.0193224158172437	0.0188740659599129	0.0105149596327271	0.0250881763129166	0.042778514837506	0.0256269004130373	0.0323075378043366	0.055475394339285	0.0682945459760709
CDP-DAG 32:2	950.6	129.1	0.017302509717543	0.0133478288371929	0.0099789000442685	0.0908779207152549	0.097469570325974	0.051023845154759	0.0164366762651323	0.0105792237194882	0.020396926939367	0.0196286742858507	0.0105095814413815	0.0241028811095196	0.0183065181355804	0.0163554285119058	0.0144779547773565	0.0334130973209513	0.0340099136427803	0.0367147386316078	0.0200673229703557	0.0128316645110092	0.0127009725466658	0.0804971224953122	0.103289355383158	0.102477584465342	0	0.0022494455637221	0.0103164593270208	0.00315419257409113	0.00632422065080312	0.0027350992567349	0.00139096939706063	0.00281705082247442	0.00470006069721584	0.0278602239281834	0.0250104125620941	0.0318102065685987	0.268729937464431	0.256854717206269	0.00379704150886066	0.336667770106594	0.32401287564483	0.346666381511815	0.0119870147645423	0.00847693619398419	0.008010532054007	0.0437138796654954	0.0316741555119129
CDP-DAG 32:1	952.6	127	0	0.0027671805474932	0.00452580334688461	0.0152288436353261	0.00132935154412546	0.0130774732239114	0.00075730204478704	0.0032689438645758	0.00988344089525248	0.00453294400918615	0.00165690757476257	0.00961371346107247	0.00339244136517191	0	0.00625524943185358	0.00486535631544592	0.00390788440004933	0.00973863215081222	0.00379004759586831	0	0.00253876420185263	0.00238330168457751	0.0130520817426307	0.00333513460518575	0	0.00218729405870682	0.00678046457737806	0.00806483555824268	0.00386528976192799	0.00674904525318991	0.00298810733485852	0.00533841649967484	0.00658362356245245	0.093322941865421	0.00417309212522987	0.0021742759123144	0.00366760604500166	0.00779814220324958	0.00892840675369449	0	0.00439782790333184	0.0780281943800501	0.00816989457572806	0.0077488911925263	0.0070797514671751	0.00369769209365431	0.00600592826494978
CDP-DAG 33:1c1	964.6	128.7	0	0.00563982637654743	0.0026062368696668	0.188348488179902	0.193422108055631	0.184891650050743	0.0184155641709234	0.00845133029004044	0.0106135970975253	0.00593424897464915	0.00532045052549748	0.00796281908774045	0.00747024951166473	0.0129386683652903	0.0231039010052966	0.0888828133717257	0.111191431609547	0.102722057871661	0.022321709476845	0	0.0219177986350635	0.186962662127247	0.181054890362115	0.149009910880899	0.0111251975838044	0.00415778631904014	0	0.0353028268942049	0.0157818527157056	0.0173171924800901	0.0196637742326648	0	0.00801063596675038	0.100802002252802	0.0422949718618438	0.0332093143828325	0.325420811343652	0.390370674592983	0.0161199243408777	0.441369751913436	0.458121691793705	0.474935376145262	0.0140114209508688	0.0315308729103213	0.0189832151258534	0.037691186557642	0.0332772577844821
CDP-DAG 33:0	968.5	126.8	0.00467032004289043	0.0011747343583994	5.70983038117258e-05	0.000343948390739445	0.000213793787500534	1.61936238383273e-05	0.0013067409505107	0.00221355224960278	0	0.00215486710046949	0.000267621085903032	0.000514730151040794	0.00332761938466453	2.49279635240691e-05	0.00609168680873099	0.00681930346357931	0.000123280557219547	3.98619828258412e-06	0.00371795894341713	7.18740403149699e-05	5.68179693192319e-05	0.000184252692917957	0.00154667938046646	0.00388829802219308	0.00294498124057223	8.44209351918358e-05	0.00197773497890178	0.00121770435835922	7.62845550893202e-05	0.00495997824481953	4.48998598928011e-05	0.00378035353255537	0.00805579948101631	0.0105341484682798	6.40289005617678e-05	4.51843566571826e-05	0.000107965557987933	0.000637069153155515	7.96481965599168e-05	0.000312542946636569	0	8.56550902135326e-05	0.0077871678591482	0.00495271504976932	0.000196540752700574	0.000157794556879817	0.00051487965277713
CDP-DAG 34:2	978.6	128.3	0.00222308922401305	0.0109364041722277	0	0.0630089603858047	0.0799415625137917	0.0629412619597328	0.00339752481087033	0.0205787638531504	0.0102853252855162	0.025527836270427	0.0249310114216279	0.0560116720299872	0.000172189559990458	0.012504217805877	0.0300720310246507	0.0596586080945866	0.0605324259846455	0.0739625518120727	4.2030496549599e-05	0.0237285628668334	0.0152225885486363	0.126831618974703	0.131282984317417	0.102170836672476	0.00707055401965466	0.000133988538768377	0.00525716518128358	0.00252911489312874	0.00373455238481708	0.0049938748671272	0.00446932216660834	0.00198283989930945	9.69271866009153e-05	0.0533008239049974	0.0209920187547831	0.0147224481644804	0.14746144147052	0.141062671434559	0.0106049505402355	0.182868175324796	0.108177315890711	0.151580658727321	0.0251899550170603	0.0058507644169102	0.0124110829199305	0.0310007000851243	0.0526822822453853
CDP-DAG 35:1c1	992.6	127.9	0.00584829951283585	0.00771106348851771	0.000139906045262547	0.0296997803791042	0.0266712181387717	0.0224294747249556	0.0100852423270921	0.00263440650618309	0.0023508425609192	0.00414661602216231	0.00794635034526825	0.00179165702112885	0.00856320381105516	0.00553923409676952	0.00119915826801573	0.0153430732514384	0.0109242494067979	0.0131256306527399	0.000606775703715397	0.00065412605994499	0.00712106553129966	0.0349379788360078	0.0146145337756086	0.00618321190985431	0.00552580979166813	0.0104787839393901	0.00301170214866875	0.00112973967201132	0.00191767665453067	0.00296598011777857	0.000396687578082964	0.00593251821788463	0.00149727388213325	0.0370371920209604	0.00495618873378758	0.00474615619994177	0.00555787424407203	0.0174320998374798	0.00678358085069654	0.0232025839286985	0.0369489844792959	0.0535714259485755	0.00383929845640661	0.0100024074730779	0.00698819236789282	0.0252705779405759	0.00262800066636311
CDP-DAG 36:2	1006.7	129.1	0.108502152979201	0.0808816668586922	0.0981430654176325	0.11501570645615	0.0857000252512184	0.0632982312895045	0.0531482547548767	0.0845602976845552	0.0689101728412935	0.0678748082341247	0.0469522550672212	0.0669364458836552	0.0636682961633327	0.063004543930013	0.116439967758188	0.0609278740357318	0.0640529749666593	0.0663198101133791	0.0534726104678448	0.040096366751226	0.0950378401655887	0.0661971662375339	0.0541362568675336	0.052451182498023	0.0153963129734566	0.0355973255211318	0.0297460104714434	0.0450934827617744	0.00663087205602017	0.0282156114606297	0.0559795766753041	0.0628518076600373	0.108547550720547	1.40423060702841	0.00329824106863741	0.0401205560231623	0.0136936694587395	0.0177841078486505	0.0179027347753348	0.01267423586742	0.0108872185567508	0.0100931971190519	0.036211739454025	0.0272416025865996	0.0261825052261055	0.0322397481095711	0.00727504491257381
PEth 33:0c1	687.6	83.9	0.00655646217687496	0.020495388682629	0.00737538366684117	0.00864093002190975	0.0109644696947774	0.0134959596514363	0	0.00420879511397514	0.00921386288342919	0.014512510320391	0.00429121766674229	0.00886719522924781	0.0131015537852314	0.0319396991642846	0.0183697776335651	0.032624042326405	0.0249469650707208	0.0276928556658179	0.0200366575288839	0.0221327097635392	0.0249557601819462	0.0796417290524668	0.0598748863581381	0.0666094945678219	0.0267860398756219	0.0381593830309673	0.01288668724555	0.0523405888931435	0.0348252657477006	0.0391610538184253	0.0173850378762827	0.00684013940988922	0.0287078294193386	0.0718656660262525	0.0268797286922249	0.00798737513540637	0.0518852959055316	0.0760820826933486	0.0787478418404226	0.0709295383566947	0.068912946326557	0.0634589754502347	0.0208340143114524	0.0251902531190918	0.0446648896914873	0.0276738638712721	0.0248267999055053
PEth 35:1c1	713.6	84	0.0179388392673923	0.00339901984262069	0.00464392671365242	0.00581390411226808	0.00938215456461433	0.00644905526535122	0	0.00717144590807083	0.00265033210614837	0.0022220637475114	0	0.0044381640830255	0.00784663123623026	0.00764161663849547	0	0.00500005328663552	0.00461140122744473	0.010925685880505	0.025062250071117	0.0121267609517985	0.019067963811352	0.0285254588242664	0.0185986516537726	0.0280532698659548	0.0250139046979091	0.0133167914627766	0.00545427537335763	0.00743907780248025	0.032842058404694	0.0130215541676405	0	0.0046693271267795	0.00111534047877368	0	0.00143281119246405	0.00203684097189535	0.00338389575058041	0.00446388211564676	0.0127601858563857	0.00568070934085466	0.00832603531176432	0.007924181765049	0.00557843453733203	0.0075805063892294	0	0.00904678634592302	0.000967877746908414
PBut 32:1	701.6	80.2	0.090679331048319	0.116754448997215	0.178515216686804	0.00399696565679128	0.00823496990832246	0.00673412906320454	0.231761105901313	0.223354067268206	0.216822205651906	0.00346736374096494	0.00112385006775478	0	0.0348550532650954	0.039561970429782	0.0410895802861316	0.000861046185266537	0.00519645731308637	0	0.048540675465403	0.0425172326962886	0.0610894202992986	0.00493125662589502	0.00353424286041828	0.00351130672102214	0.0105517900118097	0.0542948426648683	0.0762895985902357	0.0133712033103889	0.00607485080353111	0.0207276991496508	0.0404656305549409	0.0887574858588323	0.0749300168299986	0	0.0067815927578624	0.00333067343043812	0.0446158429925216	0.0608246018927362	0.224255426713884	0.00330442673243993	0.00447176582224145	0.00120369961570924	0.0234568260411595	0.0135079476165563	0.0154279479382343	0.00381878342371228	0.00203912912824704
PBut 33:0c1	715.6	80.2	0.0862331436859473	0.101906665765316	0.119124007783571	0.0113736070503785	0.0104395454711022	0.00442418686881701	0.0565099073578008	0.0606569685680664	0.0491147138148496	0.0014495820185511	0.00584588928215026	0.00701715751833445	0.0649117080661176	0.0646184006627475	0.0755821377402925	0.00154811254753022	0.00328056976574614	0.00325606460571142	0.0889039863707836	0.109881787533011	0.0924594617788269	0.00350253793561593	0.00802903544117148	0.0150735541725546	0.0432014057472041	0.0679998870357411	0.0921111874874017	0.00530744583779586	0.00538843704514841	0.00475686335085611	0.0775786194875453	0.0881282434365748	0.0821492063898827	0	0.0209372363969448	0.0214172045377276	0.142807900443262	0.146102328158277	0.301769036769934	0.00564369958154191	0.00600890626090924	0.00211024879906764	0.0461948346290059	0.0280318141334712	0.035234050741092	0.00334505606541805	0.00243374858026855
PBut 34:2	727.6	79.7	0.0392275880139003	0.0426597524878906	0.0584955267814464	0.0165114052579	0.020160742071222	0.0233095116722793	0.25092652627642	0.239542566273781	0.233358565549794	0.00299824842052131	0.00531396842552845	0.00292577891764916	0.0195192794447356	0.000956385101148606	0.0144317837108555	0.0115724071920922	0.00448631847164448	0.0127673466510349	0.026342909229246	0.027712710945047	0.0268471629780777	0.016063589231648	0.0191553747675402	0.0211354559544102	0.0294803744843158	0.0328069253828178	0.0402191951054146	0.0315130724812636	0.0202081125413624	0.0420055811873063	0.0118783702260074	0.0249503077558529	0.0304859016524409	0.0295625965930329	0.0110136699123233	0.0175728544228033	0.0236581372320735	0.0233542452343403	0.0470250266863462	0.0132057434622371	0.0133657512818194	0.0165903443418265	0.0148248797816752	0.00958566958439526	0.00983326292935761	0.0074536915812725	0.00563403203205858
PBut 34:1	729.6	79.9	0.135491806020572	0.169711128230279	0.148532894803279	0.00821423903979139	0.00789838946507041	0.00593688669963777	0.351782198599566	0.304666152607596	0.317011453983886	0.00382015533595892	0.00143428368530609	0.000609395227652983	0.0587748318479026	0.0588358683814396	0.076354493851185	0	0.00423842471529226	0.00173660639125677	0.0868110656629868	0.0902486439518295	0.0979703234965035	0.010029870166948	0.00602013207360793	0.00524144781549203	0.0416750075288922	0.0253802152074198	0.0316220050753946	0.0111735540895211	0.00652445877107907	0.0105708021256287	0.0585606651762293	0.0630130153072681	0.0523565642477894	0	0.00766240902624465	0.0046055128230616	0.0590402675167347	0.0576706425999142	0.106482140868684	0.00171522210526086	0.00129291308156219	0.00140533347669892	0.0543375651825563	0.032893339258442	0.0601064228561472	0.0137302676172035	0.0027263666544728
PBut 35:1c1	741.6	79.7	0.0134559298712206	0.026459019696713	0.0178758723206815	0.0109937935641123	0.0115811166360338	0.0173391872491814	0.0507822508062367	0.0446052912466582	0.0534533622482439	0.00168265787212668	0.00480475008851103	0.00404348369104443	0.00758677421294363	0.00530359894898241	0.00777008416225016	0.00414799193348882	0.00207331193684769	0	0.0244424774249437	0.0320084766427054	0.0217638390737582	0.0127155803606101	0.0131273790530106	0.0125722673457704	0.00902348532816548	0.0172288165220704	0.0150019425444748	0.0067516211989104	0.00438931760994756	0.00447226922693902	0.00422408728160475	0.0120261822538446	0.00654357947756655	0.0107190330942125	0.00357868139894216	0.00149719951072379	0.0240635429993577	0.004350010962379	0.0357250883170458	0.00529919734638409	0.00271588560682026	0.0111208118713192	0.012984889052605	0.0142887713695556	0.0151771588639367	0.00343030222752778	0.00597667920515598
PBut 36:2	755.6	79.5	0.0437022263426906	0.0662233027531762	0.0559498982808158	0.00770873294230283	0.00898822688711823	0.0056584858226351	0.217237588432074	0.223392332042072	0.191661779156435	0.00138811101921134	0	0	0.0101881350488131	0.00517253476391031	0.00938737703658108	0.00474013478677262	0.00583211717573886	0.0053366357821781	0.0462703187686673	0.0405096387388823	0.0262238061401172	0.0116162406777809	0.010277476449811	0.00581292891727601	0.0101346474688803	0.0243640273773659	0.0165154527412614	0.0127632947604839	0.00775145662910521	0.0138074007840243	0.0137968526175489	0.00866803507238327	0.0128436859302214	0.0268339327983816	0.0028175251338792	0.00505208989507468	0.0130092154897857	0.00689137862498996	0.0218032608623549	0.00393398157721968	0.00524711498757367	0.00628025030009412	0.0179799036054555	0.0286844010872773	0.00347404398847644	0.0108960390315574	0.00661679391675475
PBut 37:1c1	769.6	79.7	0.0154487777141957	0.0176550803165249	0.0218260427444051	0.00429511792817866	0.0151370765726791	0.00857056052820555	0.0182185687125879	0.00549331874324131	0.011076477094219	0.00191736417143899	0.00187731174075434	0.00250491889004727	0.00297029927655857	0.00661515049169437	0.00419252618264716	0.00324733274844844	0.00326724578395812	0.00508948648700005	0.0113333260503492	0.0106735759428811	0.0102070728137152	0.0136720916418393	0.00124839048159605	0.0138334393211789	0.00644693804514961	0.0122136290746361	0.0130440638410141	0.00734859456192261	0.00688535461940924	0.00857719979668796	0.00190339392798948	0.00374206930900357	0.00136523577403129	0.0707847006039836	0.00135763006610839	0.00205144938324436	0.00331106327914461	0.00450835793392993	0.0107699444854988	0	0.00403559100964073	0.00140444010019786	0	0.00862234004841827	0	0.00376062876813095	0.000453057902092947
PBut 38:2	783.6	80	0.0113215008330602	0.0107575130267919	0.0145858600005864	0.00795890801571687	0.0125160420906008	0.00316679343485544	0.00205141140462986	0.00982476411677953	0.00981335874583575	0	0.00662428604169434	0.00331905128348518	0.00553087168724119	0.00305719598698223	0.00306814050898169	0.00127429158352451	0.00678751596957629	0.0057893533942659	0.0169252720925915	0.0122101875541871	0	0.00648353820978123	0.00597117330876232	0.00876052942353632	0.00632450392929096	0.00848233330092609	0.00545773197154695	0.0163061622044341	0.00602760993513284	0.0145608012611673	0.00138201722215638	0.00548799509799118	0.00470603997474005	0.0273579413356747	0.00111064879204967	0	0.0134189182987539	0.00533123024107003	0.0120753186189912	0.00206514106287191	0.00110956311766545	0.00280845727476593	0.00732037483624482	0.00497341674462024	0.00553255947455542	0.00593716322507341	0.00497054494422794
DLCL 30:1	845.5	123.6	0.00799579543068392	0.00606723535417684	0.028139376623714	0.0196329646866619	0.0109818791136773	0.0256759511076101	0.0235032172064847	0.00361754791582931	0.0104133590972736	0.0140040969336376	0.00966893305084216	0.0206443719730177	0.0166960288112991	0.00822854393824592	0.0070025035088153	0.0421056182119565	0.0417117329308367	0.0410789889209553	0.0281313521820721	0.012249297650014	0.0321778667800498	0.0444637263800331	0.0433266725744961	0.0451974600099622	0.0335310820624678	0.0468347072185021	0.0217580071323667	0.0339391279858959	0.0161210286994968	0.0409188261436507	0.0100625166895267	0.0164190617849813	0.0321279139034721	0.0784520448751175	0.0211857272101958	0.0363500184371452	0.00548518107337862	0.0202013833543457	0.0367987589055778	0.0356051330663265	0.019480669987272	0.0262099266093827	0.0285413087371802	0.0113619852847416	0.00725502610464889	0.0161562416381663	0.0311880612836249
DLCL 30:0	847.6	123.9	0	0.0023395592518581	0.00592346188636794	0.00420559964286014	0.00700397609718217	0.00279915836125272	0.00745871315779962	0	0.00137551429218673	0.00342512264276601	0.00102199303867196	0.00721099563192928	0	0.00605742475136629	0.00468942868195157	0.0141364847307358	0.00477315579022415	0.0139247927513102	0.0264900073704682	0.0141420207083504	0.00310431279012632	0.0021351002933493	0	0.00627222189984993	0.0167153543256092	0.00857838532569502	0.0170359242103699	0.0156886909690081	0.0128403907422012	0.00784653856506844	0.00190555625313069	0.00854380711741774	0.00342836167509902	0.0343941964768053	0.00594065219864441	0.00275988939224139	0.0109353306482625	0.0209116597445028	0.0488043109413443	0.0120385571570685	0.00289888125274235	0.00391687935591113	0.00617847616072344	0.00541606762356929	0.0111523467680893	0.00797240391978961	0.0175818935735841
DLCL 31:0c1	859.6	122	0.00546672419656912	0.00620242192720486	0.00802584398907687	0	0.00249368893962537	0.0120438098908343	0	0.00343629413825941	0	0.00599553659099638	0.00352624962607307	0.00479052429051538	0.00146944405752271	0.000759726277094935	0.00194169818762654	0.00723221071044344	0.00560170950967799	0.012274338395579	0.0149086916215824	0.0157433673058964	0.0161376634356231	0.0050391182257936	0	0.00397614112372297	0.0113031741260188	0.010675171319977	0.00216217984779414	0.00355138717773246	0.00813728257711668	0.00575830084061652	0.00439860899441599	0	0.00505196850519465	0.0402292199097049	0.00313582375079182	0	0.00541978893776445	0.00907650424978688	0.00421883447820837	0.0124642257789127	0.00720725133918647	0.0131607777670602	0.00191578978650275	0	0.0131806859808036	0.00588355625617001	0.0117513744899092
DLCL 32:2	871.5	122.4	0.00761216236316156	0.00465790403299913	0.00052188813218566	0.00170777629411621	0.00247958286292364	0.00644482174259528	0.00479261027490803	0.00435579301270046	0.00397131374958396	0.00768356578849588	0.00178582856021584	0.00621615253635578	0	0	0.00333119026293454	0.00729537339159253	0.00270756237398655	0.00923964449285092	0	0.000755448419576996	0.00117539350597757	0.0122194765496869	0.0055963394145138	0.00670507394580998	0	0.00292814139030659	0.00767823765610769	0.00440297817068938	0.00690171544241656	0.00607100969316782	0	0	0	0.100822861767562	0.00328114856981472	0.00181045453366581	0.00371326655022201	0.00784898688164968	0.0034384459149342	0.00520620125342916	0.00195067360381475	0.00634466189157487	0.003389932886684	0.00252800638700049	0	0.000739822484691132	0.00228461865038451
DLCL 32:1	873.5	121.5	0.11560226203353	0.140408247244531	0.142040121993537	0.0261038479813968	0.0278720475095116	0.0358895923724682	0.0702662935686623	0.0950844021656329	0.0631449850603455	0.0277935656187456	0.0223391333771947	0.0401338064704064	0.0750278472452089	0.115686110992447	0.106018110476286	0.0433127541279169	0.0442876106476369	0.0506749392836471	0.159695477870324	0.154605633128267	0.133445907576983	0.0499474475105485	0.0377639043177639	0.0540262605199302	0.0642047698127107	0.154782959348877	0.137073996679796	0.0445408219573693	0.0249486678258574	0.0572138904823025	0.0979888667199135	0.184861703398722	0.179226253442189	0.111014961461523	0.0796264830371146	0.089874726219009	0.224194976224482	0.256883529074544	0.187713211920139	0.0639824040040952	0.0532959573735577	0.0778226770252986	0.210646495936324	0.195111144156208	0.166520915231203	0.153127663425227	0.17868367089877
DLCL 32:0	875.6	122.3	0.0144264474727998	0.000132760455093268	3.69324043892443e-05	0.000250397461206475	7.21647032563441e-05	0.00248958636400038	0.00057861722335946	0.000912083648340949	0.000528096970075745	0.00652911492059032	0.00264896591148968	0.000249231651025349	0.000148492684076978	4.55979352345416e-05	0.0159004164517577	0.003954268119951	0.0111849651287546	0.00978514896597786	0.0191970152425468	0.0107876819687499	0.0119356729584672	0.00337327008148728	0.00192720073166718	0.0032047634975528	0.00364151324514362	0.0106526510719251	0.000336947870551622	0.0157813792813041	0.00917372679824572	0.00688335789752703	0.00549290784666506	0.0183385280968906	0.00848570516790337	0.00927457858768729	0.00928410226600873	0.0122256573635377	0.0102396484474334	0.056623587734665	0.0509508932039724	0.00513410945024207	0.00820376941849329	0.000243112306450827	0.00899815033340153	0.000755713801981777	0.000438125055240541	0.0213488064096971	0.000549327926663579
DLCL 33:1c1	885.6	121.1	0.00740893991515207	0.00553450833455156	0.00670529082434544	0	0.00108930964110418	0.00336600580275355	0.00211122081474076	0.00519756613439364	0.00695770951466429	0.00551328820342603	0	0.00152313267702312	0.00401219505045574	0	0.00422415362037871	0.00649075618477827	0.00745241994380044	0.00638414142202786	0.0103179538086648	0.00848865004063768	0.0100038144164601	0	0	0.00970158980913746	0.0153593532526678	0.00690988352338304	0.0120650048567686	0.0047687604951758	0.00301706591029219	0.00711533902177336	0.00752337469331677	0.00241133133771432	0.00598962368118211	0.0472197761995901	0.00760260857858293	0.00398477661590283	0.0100390947479653	0.00369328771265709	0.00641210245103313	0.00476823537726932	0.00285876946330619	0.00240753528976378	0.00676676811289357	0.0100960221488248	0.00334333099747658	0.00725767602539444	0.00562186575641883
DLCL 33:0c1	887.6	121.6	0.0594608610072002	0.0626455659536504	0.087854237845135	0.0457930768385707	0.0327859298429871	0.032190575856356	0.00464025087987075	0.00307389446538775	0.0143101837584112	0.0105656495411122	0.00308634897074588	0	0.0520514316236037	0.0782962619148437	0.078991243190015	0.0377093376418945	0.0629934274185591	0.0553469779913775	0.145560659658824	0.128588400968341	0.116782272618799	0.0390627274293972	0.0213281743093644	0.0646440585891968	0.0756289270284502	0.0378893498024387	0.025413308983266	0.0153708088053888	0.0288818255826692	0.0305412104638539	0.0700872505806423	0.0636594131419919	0.0533261371585064	0.0700774865965924	0.0815223131863586	0.0743732329748454	0.205357423731491	0.225113784912193	0.0574051642813152	0.055134743122081	0.0411383856731329	0.0641542222232342	0.0986455596318778	0.0923298462408461	0.0957421316853388	0.143970690685152	0.159421922361369
DLCL 33:0	889.6	121.2	0.000243801434218044	0.00724128217717658	0.00035634857313849	0.00708125143114005	0.00033021910340267	2.42519601087286e-06	0.00440839444234481	0.00891130770900582	0.00361246968677696	0.00019431811133689	0.00837408905718764	0.00600077449225838	4.78291919191307e-05	0.00368041469520355	0.00110487979259422	0.0051000516620037	0.000200705807868843	0.00561577804691029	0.00686935521699616	0.0228265417064228	0.0207655435447575	0.00675834682657216	0.00580915622098773	0.000478508764849115	0.00489965479362139	0.00012525747756664	0.0101264417690836	0.00858062198315689	0.0107489997520155	0.00420411598471124	0.000199162370299891	0.0121191066854754	0.00787346335628884	0.121466722641863	0.000253185803847999	0.0106658531850822	1.64073850817774e-05	0.000342709856078268	0.00347948651063727	0.00533800731653816	0.0065017190323874	0.000467924760569006	0.0118376370809851	0.0128951349450233	0.000231597319212902	0.0171889958614665	0.00323281931914538
DLCL 34:2	899.6	121.1	0.0226688981290386	0.0341010279030239	0.0205316730685759	0.0128789426781883	0.0197485692098697	0.01453484747335	0.0352461428849617	0.0291169522956251	0.0283469295230023	0.0148760584726494	0.0115312373922226	0.0117867030020487	0.0238934276542713	0.011046504527711	0.0305734826667927	0.00298391526804208	0.0120590523110248	0.0175356461363794	0.0435109347242414	0.0559400373003339	0.0256594639262958	0.0189859895527669	0.0222031965996436	0.0220354692564722	0.010583081685587	0.0208089344696959	0.0107724873470833	0.00571228134448491	0.0111993362339923	0.0085398021453592	0.0207967768531948	0.00974301306019402	0.0156754458242453	0.0965398598386262	0.0149482613595049	0.00819983341075851	0.0232312195511557	0.038649910368821	0.00816039463074783	0.0156657536362576	0.0102446839147261	0.015613557217968	0.0210719859400411	0.0476623049154219	0.0470283316892191	0.0824069058441944	0.0974638865383354
DLCL 34:1	901.6	120.5	0.105404012362934	0.141988397221692	0.112561800393524	0.0187081868440015	0.0395846640417042	0.0198413182575111	0.0832098812949558	0.064855233196259	0.0891716887442049	0.0451580555328172	0.0504171706676446	0.0366865147076812	0.0862255701764756	0.0923436822045573	0.104273798204756	0.0542935683307018	0.0605984058364137	0.0551380947551862	0.18938356410077	0.174591353257949	0.128721610433236	0.029823163907501	0.0320844120300438	0.0504704546734189	0.0338442777082592	0.0517807668417349	0.035389258870191	0.00714006927874299	0.0150169830153465	0.0126574491620325	0.0813871146040941	0.112019213687242	0.0874911963085538	7.16098250884916e-05	0.0686605592156168	0.0405830975023151	0.127644934942123	0.173230271497732	0.073791974242362	0.0413618480443651	0.0351723964004444	0.0408668286929852	0.276178268857126	0.23066528374336	0.280564311031943	0.259259660251773	0.261140326199758
DLCL 34:0	903.6	121.3	7.67370864736425e-05	7.29787632733596e-05	0.00998759715184968	0.00412892990138091	0.000210802794882674	0.00673327257898486	0.00166923379479744	0.000555240563195456	0.000465347613659331	0.00355207435890774	0.00537937221195758	0.00199332446545559	0.000142051984835148	0.00630670510097352	0.000214023073832833	0.000245728850010048	0.00844429152869724	0.0139726860062668	0.000563354029249474	0.00307855149128612	0.00555873277823544	0.011880597598729	0.0136277044690709	0.00467596158753946	0.000359294241057812	0.0039460421877826	0.0068002299958189	0.00583838333510411	0.00237855469748013	0.00975737621127012	0.00659139201440519	0.00046338070568274	0.000297143661280522	0.0630778176881528	0.00462381378733495	0.000220604156797142	7.79140518296503e-05	0.000858406095764438	0.0002376138424172	0.00803467043572929	0.000206137732058297	4.57293386931222e-05	0.0028860125297633	0.000187675469503655	0.000684265100614266	0.00220495375296982	0.00955783781040669
DLCL 35:1c1	913.6	120.8	0.011499457255541	0.0105718116361106	0.00507884535901989	0.000949280931998407	0.0191640305496857	0.0044809130306415	0.00336564434720419	0.00402638179558055	0.0105164675759539	0.0025872543675685	0.00149841956009921	0.00908220833575898	0.00093702625506427	0.00743809703859736	0.00886478678993731	0.0157037307427214	0.0108868966266401	0.0071936764118655	0.0470647742446226	0.0211586726438594	0.01384647502838	0.00897000524425614	0.00922487532447191	0.00916197790089963	0.00949755564916742	0.0160440089135946	0.00785732733391277	0.00457342358413015	0.000941285327842583	0.0209359178050192	0.0160528802264551	0.0157963078559377	0.00866965437397141	0.0426720704314942	0.00317186810480959	0.00575808614872466	0.0115425717453523	0.0288227014341209	0.0035481314851158	0.00875271836335861	0.0149715766289073	0.01645952387701	0.0384619829940544	0.0173177104837844	0.0290633587486198	0.0355469566064162	0.042408814895752
DLCL 35:0c1	915.6	120.3	0.0132668977632268	0.0251600661591022	0.0167569811501506	0.0262433135699877	0.0178132420617879	0.00788545161502651	0.0216551547612624	0.00480092384047948	0.0136881017113555	0.00467108248447302	0.00845959605891168	0.00594687261985965	0.0223978642307495	0.00581185653626262	0.0144742403820968	0.0136666612547897	0.0124704713030713	0.0152682662507906	0.0237415370804796	0.0513692894202836	0.00863426146987824	0.0316347295441047	0.0142368918433612	0.00750067085896252	0.00759919183775335	0.0111082591033523	0.00811824358622266	0.00815025785497171	0.00865117920518262	0.00524375620023484	0.00440082956884458	0.0185863057497963	0.00845749153693895	0.0661968486815881	0.0219851459561605	0.0106698505652659	0.0189051367786029	0.0594142672027358	0.0169426420671494	0.0164338738413173	0.00748924306002351	0.0151544006277489	0.0512077407771953	0.0210826753748866	0.030337229788632	0.128101153443546	0.126968188227428
DLCL 36:2	927.6	120.1	0.0602373206945153	0.065437139959421	0.0400364053356953	0.00489299033352558	0.014647680687929	0.0107574328666544	0.0179905295576233	0.0383000016477791	0.0401017420760904	0.0174750926428691	0.00666471816054419	0.0154162592761058	0.0070535931384241	0.0281195199086643	0.0213625100534555	0.0017827682240564	0.0104300296569035	0.0111715895746551	0.0454620934050944	0.0498162950197892	0.0357065682629314	0.0114804114576776	0.00115727293139164	0.00921631056506466	0.0102076585737552	0.00602842466399785	0.0161030711039747	0.00920920866603305	0.00996912756707143	0.0115766063555068	0.00855099744334727	0.00698780495795314	0.016514874222069	0	0.00555225587812654	0.00727550007224285	0.0132080163409486	0.0331005996583864	0.00592124983139729	0.00724209374660709	0.00232598550148712	0.0156109578898278	0.100200023308417	0.0676689889294812	0.100046902528451	0.103411866327442	0.12141101859441
CL 56:0	1239.8	102	0.00286292309867964	0.0028404753507642	0	0	0	0	0.00363716996683637	0	0.00494607308828062	0.00286926581818878	0	0.000702386111733764	0.00276872996347185	0.00381433885888226	0	0.00119256112058454	0.00170898911385745	0.00258734196370735	0	0.00461873956244244	0.0033879360071038	0	0	0	0.00175558510922687	0	0.00176426122396987	0.00184595546882736	0.00262962804206698	0.00127348876005367	0	0	0	0.0451660304110831	0.00497112756117994	0	0.00315731766162959	0.00251812081210553	0.0144330301107176	0.00372840593312933	0.000641223602833582	0.00178575101523311	0.00691560854386718	0	0.00501919480202449	0.00263516236386724	0
CL 58:1	1265.8	101.2	0.0044497590175424	0.0107241387151766	0.00294064295951794	0	0.00230022447896056	0	0.00322858862845407	0	0.00800977194054489	0.0054325627897149	0.00399596803908361	0.00687270449173928	0	0	0.00678027538520062	0.00488662229595131	0.00162947150335701	0.00475140413432311	0.0037898831168188	0.000917512070943777	0.00460907308681156	0	0.0016352004266501	0.0017293009571896	0.00349373351741166	0.0103349664660072	0.0161412492753043	0.00484944194474213	0.00629467225188533	0.00374692015203743	0.0025112141110554	0.004433878809542	0.000936080121197114	0.0587874976636948	0.00469227691620063	0.00694646385762349	0.0038212408154256	0.00324378689244375	0.0686054852902137	0.00208233709183752	0.00265505055677085	0.00767487596993396	0.00951999232905206	0.0112776531451728	0	0	0.00217271629039175
CL 58:0	1267.8	102.2	0	0.00544267494855516	0.000726311741002853	0	0	0.000905089762604914	0.00309730365810552	0	0.000696882485102749	0.00450326017256697	0	0	0	0.00518407011266425	0.00272852924641435	0.00849319834364537	0.00217718041866035	0.00336869851220467	0	0.00262327487924894	0.00270043072235056	0.00343782029641617	0	0.00272872965515383	0	0	0.0138181306926078	0.00436644051702917	0	0.00283752338578136	0	0.00882320348905763	0.0072073291704305	0.0241230101515665	0.00683587156994863	0.00133324241314845	0.00543113053175041	0.00259088633072301	0.104344026001126	0.00390896579645845	0	0	0.00375028581574369	0	0.00346313532625849	0.00519779117526016	0
CL 59:0c1	1279.8	101.8	0.00218650510062901	0.00338251582426946	0.00632688713208391	0	0.00163674657808019	0	0.00399268276455659	0	0.00752279626780587	0	0.0019979243882698	0	0.00563285508682029	0.00433093838173307	0	0.000731053972307188	0.00211252693972253	0.00266760526238311	0.00382847170953328	0	0.00759720201820536	0.00236827595337669	0.00229933542331117	0.00624903367819334	0.00588052391167293	0.0039111658616928	0.000866764221983108	0.00783040655562434	0	0.00837475076756791	0.00398539973651152	0	0.00249641597902506	0.152397895868321	0.00779137579994648	0.00627097761818602	0.013615826582513	0	0.0203350485307281	0.00870731431927592	0.00710957025579765	0	0.000965926547488962	0.00196329166124859	0.00976113436836041	0.00560479187669334	0.00200869099534457
CL 60:4	1287.9	100.9	0	0	0	0	0	0.00170144746308728	0.00508493217012562	0	0.00228191678928027	0.00195618091799675	0	0	0	0.00896892048282287	0.00523922231093983	0.00167621018743351	0	0.00418429279322565	0.00410983308673891	0	0.00306757519737736	0.00170325005698887	0.00511917533737062	0.00191694450282926	0.00305648747359105	0	0.00211188051607739	0.00211569193206328	0.00574048314279432	0.00218303309748643	0.00360951450791007	0	0.00498223839473191	0.0267838683084291	0	0	0	0.00407773356453546	0.00297852093133868	0.00160548533545836	0	0	0	0	0	0.00331121569164001	0
CL 60:3	1289.9	101.8	0	0	0	0	0	0	0.00474298031779107	0	0.00642533292422651	0.00409297856974055	0.00194391488066879	0	0	0.0071600415525298	0.00257369812755236	0.00245811192799521	0	0	0.00611236848580822	0	0.00527574459643728	0	0	0.00082868813900029	0	0	0.00215098987871331	0.00174952626927837	0	0.00535483093968747	0.00778628309825633	0	0.00210629523295808	0.0413890203099408	0.00428864246715471	0	0.00440815412390533	0.0024178639246496	0.00233673507266093	0.00550974502502376	0.00261191635565763	0.0112425178172751	0	0	0	0.00258031665871524	0.00385697402549466
CL 60:2	1291.8	101.1	0.00116312952113409	0.00373143251930115	0.00186473418525665	0	0.00221215771057598	0.00322590770198512	0.0224895234481837	0.00936064792334027	0.027723588258041	0.0181643403696394	0.0110093362899006	0.00313432514075498	0.00344294939665357	0	0.00813024041483887	0.00293085979387641	0.0108304381179878	0.00514415595565453	0	0.00495301604171352	0.00367364349395623	0.00177044926173599	0.005254254463741	0.00495050647783926	0.0118362870886912	0.0171654859326034	0.0296091765192105	0.00435697302865983	0	0.00231880691231453	0	0.00215121125346887	0.0048118937080745	0.0289855968820784	0.0114188109923805	0.00196378223442128	0.0245168736423554	0.0160447440219981	0.0780215760479337	0.0196156074332099	0.0220356615246631	0.0278092883388624	0.00782941631399717	0.0145772486905678	0.00564216184119258	0.00146297918313665	0
CL 60:1	1293.8	101.6	0	0.011331227659918	0.0346329680425656	0	0	0.00101696852121281	0.00530941150194274	0.00960189511919784	0.00960941671046856	0.00813891269129929	0.00996241715484428	0.0177444164226078	0.00351712588374799	0.0104755552244384	0.0175206344668933	0	0.00989889270913706	0.00263082505967867	0.0064531396148279	0.0177541602878704	0.0180658537682286	0.00814033016582985	0.002612906634282	0.00847634461086794	0.0538500056941766	0.14165586929576	0.185897156672524	0.0193690480994709	0.0164674459887905	0.0233449069926542	0.0135811186197948	0.0701860340326432	0.115177240941182	0.0404957628788706	0.023356604800413	0.00792951791065292	0.0287797977164621	0.0278138163301951	0.461375237026365	0.0201732056040666	0.0134463492371655	0.0364053779851085	0.0135900661108683	0	0.01240018173138	0.01005229329703	0.00648486594753063
CL 60:0	1295.8	102.4	0	0.0167215889536508	0.000308255541153316	0.00228032075614139	0	0.00150955135077075	0.00442988293063931	0.00978940236243532	0.0136693519798562	0.0076381891724382	0.00166211641444649	0.0004869689445573	0.00891498658879692	0.000287485930774093	0.00576344273549837	0.0083717313770979	0.00345229443019496	0.0208236607665258	0.00606457742117103	0.00236489855515166	0.0118387173445702	0.00511370487829973	0.00637387111849016	0.00779031288403171	0.000173561952019989	0.0281948360878616	0.0416616848938504	0.0202127954588753	0.00834754010834441	0.0033038096868897	0.000114524082465822	0.0282850105707601	0.0102319288536267	0.0214286245998259	0.0149556356393571	0.00834107716581613	0.0342352419659715	0.018494521917895	0.349877319623204	0.00416854292495574	0.0126365972862168	0.0119467381811969	0.000516019918710124	0.00361140270173622	0.00374748160803833	0.0154235231356919	0.00415389345326428
CL 61:1c1	1305.8	101.4	0	0.00688152900702759	0.00837499320382963	0	0	0	0.00348950545645305	0.0062955287037564	0.00432986037254252	0.00265622115574256	0.00232318813769622	0.00413053081327877	0.00541928296935681	0.00891774742865561	0.00742690400575708	0.00575132902447126	0.00402161805327389	0.00159259046464123	0	0.00331026513394341	0.00347532646632454	0.00594210494634502	0.00492577069184531	0.00343290886159636	0.00748625190410369	0.00570618743189694	0.0128372809376795	0.00761604953448498	0.008499930479514	0.00801540471081871	0	0.00883680844470215	0.00604339532630668	0	0.0102583481923838	0.010365587250431	0.0427852026061685	0.0367006012805257	0.050259865980807	0.0399183583010487	0.0354858885565993	0.0490822252974421	0.00781692628475969	0.00483495994279764	0.00646275708036631	0.00510267035760635	0.00222349590557245
CL 61:0c1	1307.8	101.8	0	0.00420018464782869	0.0100005266035434	0.00224373472916396	0.00860135924534411	0.00273556395423673	0.00428018176243423	0	0.00768376558064745	0.00286986200304389	0.00413499740031371	0.000506290901711685	0.00349801634656619	0.00655525388322345	0.0181467764122545	0.0159801705720681	0.00799266664914466	0.00713293662276274	0.00660179491855087	0.00685018244301676	0.0163883346516649	0.0169134327321893	0.00834831638093118	0.0131759575201015	0.0370123140932229	0.0303617242713396	0.0474048192525173	0.0246943008011397	0.0127019164079357	0.0167334270225134	0.00964713474785597	0.0372955759579316	0.031097646116636	0	0.0260999059427977	0.0264499808864098	0.0367981982811322	0.0260911051053217	0.203146680853662	0.0357752312405036	0.0289311221069079	0.0345695157830009	0.0131077184324553	0.0139496390324967	0.00240775639053306	0.0146928142472795	0.00311261726037367
CL 61:0	1310	102.1	0	1.98220747905374e-06	0.000206749353877185	6.33869977523156e-05	1.98547115253218e-05	7.7281500332764e-05	0.00225325936286556	0.00146842277665657	0.00576524145401029	0.00262750060966318	0.00087572904875152	0.00307683958456761	0.00201479149200012	0.000768692101057498	0.000533988658247187	0.000305806838291867	0.000225798146429331	0.000271929739717887	0.000186505095377009	0.00176904774760652	0.000317907484359653	0.000110065621116143	0.000892706710624401	0.000372229559428568	0.000368320684672357	0.000857738895391137	0.000231634981070831	0.000615570515195674	0.000271929388578777	0.00353188330244163	0.000131924253235881	0.000507737650557055	0.00729414944183034	0.168185791462065	0.000101795565974801	0.000747229544207464	0.000631267493368747	0.00096791621660643	0.000464878165177015	0.000832506109276706	0.000817323433169773	0.000430593882816191	0.000106461373585785	0.000394086576503612	6.80207187289518e-05	0.00187334257966559	8.79335068992937e-05
CL 62:4	1315.9	101.5	0.00348358113540097	0.0070332913875078	0	0.00176576872986215	0.00257274072672015	0.0022677763191679	0.00474108087105622	0.00328887797985278	0.00507729790529832	0.00140851838469021	0.0015411708815444	0	0.00515059814393932	0	0.00310460335624325	0.00235435299837513	0.00192010772152686	0.0083902053872565	0	0	0	0.0018706946384114	0	0.0081763312531472	0.0130829859377244	0.0157971750299752	0.0168418601626973	0.00329962204358279	0	0.00389551012675815	0	0.0168275060067794	0.0207435169924496	0	0.0080803186577524	0	0.0102162402272591	0.0153884074224102	0.0253013187627281	0.00589946412832058	0.000706534199726243	0	0.00306432133727725	0	0	0.00119757140193772	0
CL 62:3	1317.9	100.8	0.000101266047712981	0.00442987626423262	0.000539342232642385	5.13300576326978e-05	7.47883499935147e-05	6.59231796284237e-05	0.00526157957831364	0.0174477399740364	0.0132191647942209	0.0306142512085446	0.0109878066231108	0.0198736166195892	0.00100030744286799	0	9.02493438169981e-05	0.00502128715165357	5.58166187565549e-05	0.0001317580544794	0	0	0.00758449696929315	5.43802039185123e-05	0	0.000237682062973694	0.00252815275802783	0.000140530696477466	0.00739368360586012	0.00252708397570173	0.00290126254867417	0.00553945806081957	0	0.00739905590663368	0.0145480957292996	0.0456311130790033	0.00480516781545081	0.00206125687106813	0.0093753772828112	0.0101818332327645	0.0159893133693619	0.00260879580467253	0.012099078472136	0.0185866315552019	0.00818439629935685	0.00900797100829869	0.0154491611463371	0.000667597512712296	0
CL 62:2	1319.8	101.1	0.0170366914150249	0.0450250384221454	0.205911754369908	0.0034335961962944	0.00717773117869446	0.00683588443766745	0.0842251279168109	0.0713559674380407	0.121559652050514	0.0869493297051036	0.0660510033909719	0.0682363461666675	0.0407492074617179	0.027240250778145	0.0237461294493048	0.0174624625447766	0.0301433752150207	0.0255321502847281	0.0382968178705988	0.027496249845249	0.0416837976482611	0.0286555069084067	0.0248792791886111	0.0181896244688421	0.141871094113135	0.424892156224203	0.440440826820388	0.0660980469513364	0.0708593870530857	0.0926076567938429	0.0495871167750412	0.288886456187873	0.297087352931791	0.0123935883346032	0.0796396193863477	0.0580250389975442	0.118200322118859	0.0799621728859501	0.571263532507217	0.094147473536818	0.0727023597663953	0.0978633026225531	0.0398516062843746	0.0551182913560187	0.0299677110107231	0.0418345692140075	0.0453570893152099
CL 62:1	1321.9	101.8	0.0380942757172843	0.0572289642080863	0.134209499965885	0.0117443165183127	0.0030091462508535	0.00814395350521753	0.027339123118718	0.0398010789437513	0.00720751398063034	0.0380361011011398	0.0198798121424426	0.0293680641535201	0.0756920548104242	0.0500412352227479	0.0836687062261381	0.0348838041710843	0.0314557618233559	0.0437238409988933	0.0834697149777121	0.116237237671897	0.0784651353729326	0.0325384734768595	0.0563811146409966	0.0375896450693486	0.0817297550084672	0.318392675201143	0.387290665651569	0.0680319508602251	0.0416352819880328	0.0765006128102638	0.036693008367832	0.288752776740637	0.295647325192553	0.0107475636358652	0.0645604700466228	0.0651871187764203	0.173424465361892	0.19475413686809	1.24155864814096	0.0735600075189389	0.0598042807067495	0.0947955761302908	0.0759443424329139	0.0673473354079788	0.104798281131547	0.0869199762319104	0.0476769482197753
CL 62:0	1324	101.8	0.000318570255590731	0.000751595641026187	0.00240672805062491	0.000135752117417927	0.00107230729948973	0.000126061910180428	0.00108693059032788	0.000857908379201372	0.000371146660844249	0.000432250375934271	0.000181001017455341	0.000287125357889334	0.0015829589888452	0.000909575763044088	0.00117451922598649	5.9711156684536e-05	0.000643960939621558	0.00130497922898371	0.000574333690910868	0.00272877947455792	0.000847909494313369	0.000130255947363536	0.000614800429473711	0.000366530393450059	0.000973239517866966	0.0363509571789236	0.022770030281937	0.000297570652293238	0.000187559818745469	0.00206215384719074	0.0112070066748218	0.000102925883045607	0.000852617503858351	0.000328905279179769	0.00420388602759581	0.000291656517241081	0.000655330703514494	0.00156798992496755	0.101472228164487	0.00140270795433304	0.000125342670979241	0.000927884590856774	0.0002513217350095	0.000331206913340387	0.00168288751625181	0.000666624468038373	0.000421330285247742
CL 63:3c1	1329.9	101.8	0.00561963650104805	0.00502129313116526	0.00290037546409819	0	0.0022576723264911	0	0.00652685347428864	0.00840064407000508	0.00710013713572641	0	0.00311951519001503	0	0.00451752886791676	0.00329993951477531	0.00336573335925934	0	0.00374164722637145	0.00196339822169528	0	0.00227087365363048	0.0020784334057744	0.00362884170230899	0	0.00191794735135292	0.00324914646059787	0.0047449913586337	0.00944048993642009	0.00586184672826989	0	0.00712245897876105	0.00133287065579141	0.00342333483702589	0.00501569731486614	0	0.00449115266229523	0	0.00590299460356471	0.0046245349479541	0.0064836094320606	0.00523394489274058	0	0.00826438498011076	0.00278922072544697	0.00490393734285994	0	0	0
CL 63:1c1	1333.9	101.5	0.0270141589229125	0.0454967797679817	0.282135721236009	0.0307861311174921	0.0197606633748401	0.0197354118637325	0.0202523408669014	0.0337231656110964	0.027804953636465	0.0256773600690446	0.0151465309539163	0.0138749170941548	0.0477292855709347	0.0767677658229922	0.0564300147517854	0.0331581538021898	0.0520137372258743	0.0546935068195237	0.0861152376412817	0.108151621902378	0.10188946431499	0.0388466545083441	0.035832695147355	0.0356930849855335	0.132630299420577	0.243365288041159	0.235081964087255	0.0858817897050308	0.0714134258686813	0.100827917899161	0.0311807390678562	0.248336511227263	0.204992315861695	0.0394626660634184	0.113459202947416	0.118427170812353	0.138800321404459	0.154803380346665	0.485999068089109	0.102682711048681	0.104171427733945	0.0779952184308171	0.054529451788329	0.0163290114108486	0.0313425927530416	0.0691903925690099	0.0550455843228347
CL 63:0c1	1335.9	101.7	0.00367555351775961	0.03679690918744	0.0487592973451382	0.0142883261716699	0.00993750815449789	0.029678572990163	0.0109082777868731	0.00518319750439152	0.00985711002583075	0.0160451840222381	0.0056514314726428	0.000220454617432621	0.0178918665885777	0.00779212695381028	0.0265806026761353	0.0371341124316144	0.00930599414526465	0.0184529748310682	0.0311763333115927	0.0550737275929696	0.0277657153540113	0.0235292765846019	0.0283695507673061	0.00982310635960477	0.032680797722326	0.0715504308184718	0.0792527813722245	0.0309139068004411	0.0323722043073132	0.0323749669525473	0.036310944951618	0.0643819031596439	0.0682077614635416	0.00117993697116997	0.0518816920361291	0.0415641119190874	0.0948696629518818	0.11118683894725	0.555351489090379	0.0502610249480666	0.0548607655534352	0.09103631155761	0.0335041550308591	0.0153681103226287	0.00958044685101883	0.0395720002376172	0.0567166563344881
CL 64:4	1343.9	101.6	0.00322521125264344	0.00846847800851545	0.0130833642694755	0.00595978476138522	0.00227879147104774	0.0032614349261122	0.0196373365829091	0.00674910690578243	0.0258175384036724	0.0160168086880515	0.0168894007481864	0.0154623978668025	0.0239295314784534	0.0146758710430462	0.0314601134823571	0.0117992364824766	0.00800804703705791	0.00850019314038456	0.0308665673870621	0.0075559540921737	0.0231592674668728	0.00600592241442043	0.00631392093898458	0.013715310321647	0.036641414771657	0.0547043509359473	0.0730026031561619	0.0259855381887273	0	0.0144134191779372	0.0221491183004413	0.0489528206715286	0.0501968627329771	0	0.0100264805687488	0.0131677223518699	0.0354884913931222	0.0587032882377511	0.0868395245179557	0.0170277470812424	0.0140002954481987	0.0251521104355317	0.0220814828837856	0.00953858455066082	0.00965292971765094	0.00468840336634986	0.00458744215660974
CL 64:3	1345.9	100.9	0.00284964202446158	0.0219146638248639	0.0628318860624198	0.00886941844584629	0.00402359194113334	0.00525796901446424	0.151568253831154	0.126238478682952	0.1364538758526	0.181018687155841	0.157529037322827	0.173265934841711	0.00525267440648171	3.29267500413703e-05	0.00999550995201277	0.0167601820793288	0.0261624077535627	0.0241576665993795	0.0115968756385806	0.0215359284787756	0.0178164684939301	0.0263137653324796	0.0282108223598465	0.0211417744643144	0.068210382483431	0.129066594930138	0.138088307506545	0.0539771752039429	0.044860914846895	0.0639095976691414	0.00985204277882363	0.0494159721804418	0.0803735946435713	0.0729582329171604	0.0213367133757876	0.0147146438331372	0.030611461166204	0.0394323998937082	0.110881982547894	0.0407305050935493	0.0182879851033056	0.0603773755898903	6.57218399577073e-05	0.0146628509768305	0.00579619190723887	0.0172420146316133	0.0299972960334748
CL 64:2	1347.9	101.6	0.300537053113397	0.405271497310659	1.60899078909042	0.105629417187757	0.107516680855268	0.105044306037007	0.481009583495546	0.793745460227561	0.271906871676352	0.349072232465722	0.32516556964017	0.321358512415304	0.667458773250111	0.313316684359462	0.280948273083193	0.141358653998007	0.14629371265399	0.147572495431352	0.377859915809169	0.406752328714539	0.332622693852943	0.137106511261367	0.129450707365519	0.138943461144594	0.571635498024549	2.50895171824918	2.15275499955988	0.316265533253582	0.248664485690439	0.315007219270175	0.267961776814047	1.67285290817871	1.81777142367393	0.0341424113122424	0.397489943445185	0.391088851901886	0.561561020299081	0.619845544008764	2.37223190749227	0.217681937040472	0.253000641869267	0.26406587758681	0.48148661391089	0.49999279243508	0.547483611326732	0.278638983376054	0.310046847404
CL 64:1	1350	101.7	0.0114241833795718	0.0608696313145041	0.158946149461766	0.000566662500445606	0.0209915258108345	0.000697164707403363	0.0512728319507731	0.00897915071420959	0.459996043537638	0.0459323977870699	0.0067465719384122	0.0413417547007684	0.0108792382730239	0.038641539093465	0.0641038359782306	0.013189092918263	0.0104938985895436	0.0196708580264103	0.0609599771223461	0.0212076086733893	0.0661243910644525	0.0138466415640755	0.0407340931074457	0.033262168499535	0.0716433041905852	0.284569924976223	0.355987600418663	0.0797927371935757	0.0224143288163298	0.00615797982026215	0.0183445154459233	0.288183918401839	0.274096720309532	0.00115828461247764	0.0555810104665273	0.0534620396066827	0.251111773951308	0.0901229555310032	0.769004784504972	0.0289778113655337	0.023593122898661	0.0758374814895865	0.267586567036084	0.0846173383416696	0.0857424431764886	0.0646659064667257	0.0681686759604515
CL 65:3c1	1357.8	100.3	0.0137142649792767	0.0195388965193681	0.0177500138135716	0.00358460813930433	0.00978273457307133	0.00685356332421982	0.00923113581072523	0.0115720275144846	0.0107363813077004	0.029026370698714	0.0179122666910031	0.0168660985960223	0.00643308421308666	0.00112507648711987	0.00946597744295183	0.000110484034718582	0.00657668852015635	0.00627016897628372	0.0158022917375013	0.00446002490622439	0.0260049280358841	0.0139808633425963	0.010267915403826	0.00669768949376173	0.0159981456494084	0.00299817498217747	0.0261150761285621	0.0320490640810029	0.00614142051534789	0.00876030558108759	0.00206525339509513	0.0244585076132792	0.0128081444051246	0.100839036597636	0.0168432912228835	0.00609815565930023	0.0323392178873448	0.0263738168634693	0.0405609150477727	0.0269430577540006	0.0171364655391825	0.0231667620590039	0.000524752975951015	0.000165300884227936	0.000309903340419069	0.0036694379736	0.014901969068546
CL 65:2c1	1359.9	101.2	0.0290492816830286	0.0294866698226829	0.108279279462377	0.0292552690025019	0.0180455038139521	0.0181805479263503	0.0490526405896607	0.0517996029377348	0.0461902667859799	0.0883544765418376	0.084594814459855	0.0786812562283904	0.0295448884482477	0.0206413160870548	0.0204202621726006	0.0512791850326667	0.0396562662865877	0.0374574111135641	0.0466227506769446	0.068054197535118	0.0672561367517724	0.0243329599847754	0.0479911293482349	0.0450813245385827	0.127729841007151	0.154714403004459	0.157193474235257	0.0933857905618093	0.0700332926251896	0.100883667529697	0	0.0693559445765047	0.0969526640466395	0.0344582667669196	0.0470182122674571	0.0291011372041427	0.113773523744837	0.103488433247859	0.17786160647421	0.0607142167490202	0.0451951016819383	0.0760568211668786	0.0382718788599587	0.0332505631853027	0.031224133946957	0.0459212858528962	0.0486436900171138
CL 65:1c1	1361.9	101.9	0.292729391597052	0.395897433239739	1.31766759339306	0.133040467499197	0.127606978254021	0.133668036529093	0.0758121137754177	0.0631224987227801	0.0664971837691964	0.0643042078418263	0.0517585811460004	0.0603137509554037	0.299948747713721	0.329868961410837	0.322149734653989	0.123178619214714	0.127761258758458	0.129893626194351	0.484134285833678	0.456869933703158	1.69237163076665	0.142438228969798	0.161481998932985	0.14512566154629	0.546821950146306	1.11127733411256	0.964463329520145	0.232676597430048	0.171719829007195	0.223277675685807	0.372433188200984	1.07232162755162	1.13968091925904	0.0309188779517054	0.329448847441621	0.356979999826178	0.727864260733187	0.772217115732796	1.8696981925059	0.248956620890784	0.262555191425599	0.281571745945683	0.563879782611014	0.576409977363453	0.633244271660736	0.35927185538396	0.382080686143351
CL 65:0c1	1364	101.9	0.0012835686843731	0.00641141195439291	0.0640717977376672	1.1134825723484e-05	0.00265142985030339	0.000968174260929639	0.00128893507113713	0.00127226915833495	0.000422427033666881	0.00439756911839178	0.00443797474090501	0.000352094970612275	0.00247316926545238	0.00115144504217799	0.00129851351009253	0.00310421271773508	0.000780680335323026	0.0223148148402162	0.000681478121415811	0.0194807196219528	0.0341164897359065	0.00220850563227016	0.00038953177036854	0.00544074191746258	0.00013699739574208	0.0456701896597909	0.0728651110274047	0.000876071107334641	0.00742869116915926	0.00766339607652497	0.0017912539602293	0.0280944965999585	0.00565917636621937	0.0745078754599623	0.0293049561293801	0.0394854949533366	0.660730186207485	0.566651060844435	0.138287908335255	0.0109435858678735	0.00618809956202878	0.0208493902992591	0.00305345235701496	0.399622697349242	0.0484708421587877	0.0233002202441414	0.0346789611812119
CL 66:4	1372	101.2	0.0276198660515339	0.000921868986055386	0.0320218538019852	0.0185382702177233	0.00542652801360468	0.00811083333994481	0.112439180183504	0.056869245031281	0.0873108765330171	0.12512856305482	0.117421728269983	0.123801601319251	0.00944984257814289	0.0280677266898836	0.00883123378622719	0.00873200050339768	0.0109594854856395	0.0111484589538466	0.00696223670297997	0.0414369412243721	0.0190441980064269	0.000298041955667219	0.0010178093628129	0.0121860427562165	0.063860535458031	0.0654698033443385	0.0502141838126815	0.0150679922918714	0.0303689005868428	0.0533598507738906	0.00894022701535532	0.0491393076762169	0.0710058404639206	0.00015417782978977	0.0361306108477458	0.0301030791640613	0.0506278629401412	0.0419708814484534	0.0592150081122767	0.0179029939748832	0.0172671644470754	0.0284387162104564	0.020601894474923	0.011332905980191	0.0213184965801302	0.0201596355547801	0.0309430167885587
CL 66:3	1373.9	101.4	0.148493258356098	0.195490576280002	0.414707275289457	0.0877226971135765	0.067475949669789	0.0856194093061583	0.72648531434313	0.692880464350973	0.484183015484063	0.474181246991532	0.415645172387811	0.476337663730692	0.100395869148882	0.117739105526649	0.149483749885145	0.110849772933951	0.107018157061758	0.123165624693268	0.217769289055884	0.206588860379266	0.19233418171312	0.10340945390759	0.147622379753669	0.122148271564128	0.308425637828194	0.530474214497146	0.478472738935458	0.22833507460312	0.184562848388788	0.224858287578781	0.0826729631869808	0.255772642679065	0.319797019587285	0.0886266130661677	0.127691827856003	0.112186827387887	0.18651640208034	0.18277278328925	0.405362507152696	0.125427779563756	0.128534325104223	0.148511723291531	0.241377776596422	0.303353619561597	0.286326470576604	0.225644010806628	0.270751023599425
CL 66:2	1375.9	101.8	0.363107927364898	0.50741567876991	1.2258303326032	0.158507744174942	0.162858634035334	0.140245896262942	1.20367791814063	0.18883888609251	1.40989196421373	0.27788770641592	0.226607731563707	0.238036143030309	0.233585775510694	0.302887114236576	0.314766261558798	0.166918102534152	0.156000612173602	0.161035614332175	0.438251610123772	0.492374923192961	0.410545435185793	0.163831745884809	0.132537135571748	0.141708504791219	0.339735120673043	0.801436440149429	0.730283602832272	0.224865172565305	0.20701751755135	0.192358912094158	0.28104570175501	0.786948472318356	0.731675316849708	0.124310799697125	0.330726677571739	0.359385919544857	1.47831195482132	0.627313130506163	0.652381681145939	0.2401589347538	0.239992657940199	0.281192006112063	1.97038048374597	0.944371456919228	0.91480010135086	0.513015193234332	0.588582739781583
CL 67:3c1	1385.9	101.2	0.0158409793678446	0.0354600168097935	0.0701106845669983	0.0110745750989285	0.00854821137371991	0.0184706336624646	0.0638227124429813	0.0517218480267521	0.0552131118390936	0.0778704865923913	0.0573083891472573	0.0747812972349546	0.0289008896053531	0.0344620837397094	0.0232260871768436	0.0298809698362489	0.033421225670046	0.0209062383752516	0.0589727611491528	0.0399785897862149	0.0421980568705752	0.0212765019574045	0.0232029131472624	0.0331552528934031	0.0636335126446399	0.103080394383762	0.100781891265685	0.0558815839279753	0.0303037268098404	0.048700079256918	0.0194860329266271	0.0787049571790944	0.0757790712233143	0.155871622770875	0.0448346937922565	0.0168708767978082	0.0295991426659181	0.080208569416575	0.0722213802299186	0.0363171192431722	0.0347106980567062	0.0348990118191927	0.0649574930239661	0.000703666136440933	0.00267019934172497	0.0123354112040624	0.0304045999733049
CL 67:2c1	1387.9	101.6	0.154305324975672	0.0940428527762606	0.299309391971543	0.105914434371767	0.125506329091905	0.09890272365404	0.112746613730007	0.074644633661936	0.0818092990767377	0.116078968386797	0.10503410516531	0.102072187853487	0.111596824315383	0.118621968246497	0.113995233263677	0.107849565213562	0.0967998719300373	0.109896487127752	0.236131574319511	0.257157510804966	0.271727128136432	0.118260076900949	0.152300789925565	0.145874617913988	0.297695528712586	0.281838803237003	0.233379480963292	0.201171741429646	0.150601982439873	0.209908511577862	0.0735256321410454	0.177590021980702	0.126828303194723	0.0278137495895867	0.0902278061156373	0.0930548290147749	0.442921524401697	0.246808429941461	0.332735650231823	0.13249511903685	0.149211732743547	0.310502857666775	0.437735436575121	0.326329282263545	0.282549517355603	0.273120481786155	0.242788203298294
CL 67:1c1	1389.9	101.9	0.138351379788176	0.164879076712287	0.319999766316711	0.0928646914354686	0.071974097911871	0.0738573352785525	0.0148546072717485	0.0368984126549819	0.0575777029238497	0.050793089448314	0.0501258651765373	0.053716661470925	0.109340076396026	0.151008389165434	0.163163636086215	0.0737080841562174	0.075036506608446	0.0557366568025083	0.247330382598627	0.29767177015274	0.204871176135642	0.0994714123929376	0.0900156228456444	0.0672596224672147	0.11050179408838	0.142386716271311	0.160834816024167	0.0970157559102615	0.0906660154360253	0.0925430538692041	0.114420748412836	0.210936749706931	0.227006282976649	0.180731705912694	0.112063351468345	0.120225287940079	0.120961431095684	0.460873313630492	1.29289456359031	0.0910423554423273	0.0815599326736483	0.0580974703426796	0.246027083982781	0.347946083639079	0.420872089550394	0.330918205323442	0.396298842657998
CL 68:4	1399.9	101.3	0.0315027243030272	0.0663531401483279	0.0407519227868184	0.040366096591793	0.0499942408296262	0.0324712411041733	0.216742819539187	0.134493637484824	0.234880374932524	0.200635277400362	0.230722384947182	0.219052192087788	0.0658552498726526	0.043722119367477	0.0551640290792507	0.0409089725121451	0.0487269343055109	0.0505152550620572	0.0496657801643471	0.0267063207884737	0.0246388059867325	0.0235146924549914	0.0561048280339704	0.0588124921129076	0.0813288301577316	0.094907891650648	0.0773270769030937	0.0976632958176791	0.0749751746764612	0.0760397735654133	0.0332925318510138	0.0843109170525334	0.0644917394593793	0.00857548754798203	0.0322192553519581	0.0303093718583481	0.0630976048632222	0.0675540745391039	0.0438934266385391	0.04048490905201	0.0435435154129279	0.0358140466522516	0.0553500953987906	0.0753472672426856	0.0363883960902121	0.0587978467858144	0.0670180392542165
CL 68:3	1401.9	101.7	0.207069814222557	0.279113983309741	0.40845910574327	0.14889915742187	0.119905241597487	0.156670038691981	1.26499605178533	1.06134988838312	1.182674618292	0.373419300193732	0.288798716323202	0.355532202818556	0.0597645247916839	0.145377323923139	0.146196628406559	0.111466320182502	0.109200452725593	0.123226792823602	0.276993675847094	0.297611407339615	0.270224460877915	0.15352115895139	0.148488705077691	0.127325239774992	0.216313520830906	0.28977459216546	0.263651668272851	0.192880620224494	0.157336892577898	0.183312159384069	0.09008140932188	0.183060490344579	0.239458707566663	0.00104805803238579	0.078656631109379	0.100758350447885	0.191650634297203	0.187214150686304	0.314358525422614	0.112834402457278	0.123631034612181	0.336911394507747	0.493228568516485	0.614319986758194	0.585519697408904	0.409862755567785	0.450319678134886
CL 68:2	1403.9	102	0.189107749228844	0.179455271387115	0.26839212184402	0.101225511869947	0.105495292144025	0.0991708071537863	0.00593636251468452	0.490874338642812	0.00260187400549616	0.198799544007215	0.189278007447286	0.213073161686004	0.14168794666763	0.134660168994068	0.149965904347615	0.102646406668262	0.0983830723108032	0.10227952951663	0.211652635391684	0.193090364573252	0.213240835449602	0.0779133822578789	0.0806420290741867	0.0859654306654563	0.111778014361159	0.15723780165239	0.147287775924174	0.0959910500954356	0.112838716068595	0.105654232659013	0.108578680262122	0.137464380146865	0.159616083849323	0.00319544388230928	0.113477061304523	0.110130422149303	0.163067499199778	0.172634772976089	0.168789499395216	0.107610857326957	0.114377269075769	0.0799827483276057	0.474098258395996	0.480187332806145	0.509275716479192	0.299534090958173	0.320533808789768
CL 69:3c1	1413.9	101.3	0.0555375527610215	0.0401253359463546	0.0629793881727012	0.0411162016045689	0.0300033958183956	0.0416325583097697	0.0741626736472876	0.0396267947101661	0.0439232989101979	0.0796060490226572	0.0685569993441563	0.0698774685442282	0.0297317011490703	0.0203039665342584	0.0546480416417548	0.0363815467398078	0.0209165838849873	0.0368485351301182	0.0454389547284928	0.0422941199524234	0.0561695951425985	0.0427967494973095	0.0656145191207892	0.0392348653401996	0.0640116850135878	0.0549524829741429	0.0520329080417262	0.0802212561551653	0.0260025492435543	0.0686143114886779	0.00318120618394094	0.0256827686879525	0.0396776877383887	0.0335267560273684	0.0312643491231213	0.0309360971074244	0.045166205689558	0.0650348005158989	0.0203949466755096	0.0409339319361976	0.0337343843998647	0.0444313375536676	0.0499921475477921	0.0698325661686697	0.0679839881533946	0.0743016381110068	0.0480716672553538
CL 69:2c1	1415.9	101.8	0.109059735683413	0.122816300649933	0.142150882847891	0.111817498656858	0.0891979098453113	0.0900164560223946	0.0784136602058079	0.0760524844070328	0.0492105584360948	0.0819223225857852	0.0608529668102848	0.0616689750113594	0.0603041516689188	0.0435153789376477	0.0785566341556119	0.0804624245275728	0.0677318937223809	0.0641268221139227	0.176244812869608	0.180356304909295	0.174287063822611	0.0894751554616812	0.0867158262456581	0.0792051310987108	0.0959107113912009	0.0754210053893215	0.0791138661991343	0.101097345068948	0.0731672105211263	0.112356083104604	0.032864061448757	0.0671741113767881	0.0845339004143714	0.0239402068980924	0.0629877262885318	0.0564486743176061	0.102898630053266	0.106160113499056	0.123491714209433	0.0683583063505405	0.0695585404510087	0.0961723219402183	0.212703940292473	0.281973418902507	0.827796019514383	0.22999865502603	0.296113446898693
aPG 41:0c1	859.8	76.7	0.00248503071445795	0.00757772692230585	0.00536335803910267	0.0022456820070555	0.00220258125088135	0.00523547863825983	0.00697187046339143	0.00129298103068912	0.00268907349845793	0.0126790632646616	0.010630938012694	0.0141836038546867	0.0019529382922176	0.00256959347489249	0	0.00176046637374262	0.00224531378684981	0.00528957453302091	0	0.0035414693757766	0.00982242296252345	0.0100340359103401	0	0.00678729188034492	0	0.0059847953653293	0.013356310346717	0.0209019732596069	0.00741307732989426	0.0172479670705911	0	0.00386846407029292	0.00145038046874913	0.0438571703721468	0.0384908114520269	0.0317116407964361	0.0102708216755643	0.00867789302577923	0.00433425933245315	0.00805918740154636	0.00168572886971077	0.00901054112536187	0.00860963609024128	0	0.00280524802399794	0.00119263336327115	0.00328216299263942
aPG 41:0	861.8	76.8	0.0120436301957318	0.0152366642164391	0	0.0109469055837949	0.00296575180084397	0.00320986056689751	0.00735386921242832	0	0.0063051765308327	0.0110888443433792	0.00986054841056145	0.0131115351323127	0.00570804078120006	0	0	0.00285155328267397	0	0	0.0153798748085239	0.003340641395913	0.00673452110188721	0.00428808858397886	0.0067180200019818	0.0122449593084836	0.0210784098208197	0.00978525508595798	0.017058000999785	0.00375553869784905	0.00222449628674747	0.0159660674260681	0.00384665113684498	0.00270940808966487	0.00412936208124291	0	0.00927843421215865	0.00937825570514606	0	0.00766632298347012	0.00365109907188016	0.00932070328216993	0.00430525901558099	0.00398117898327259	0	0.00614439852050671	0.00220667178779761	0.0100691335543411	0.00248324915677
aPG 42:1	873.7	76.5	0.00910227579783274	0.019663753405027	0.0217049029300526	0.00671941605153994	0.00985625558019546	0.0098419525126021	0.0354036228696003	0.0276716768118077	0.030359680954101	0.0643529059770752	0.0635891388041297	0.0527065418020472	0.0105274860310828	0.00541372505902085	0.00981140262664352	0.00637073920112491	0.00807225471583597	0.00955961991249297	0.0130487433979397	0.00225040101136715	0.012118687302479	0.0144594827670598	0.0163335976053472	0.00759925347378834	0.00707697488936224	0.0385388069185423	0.028416805311127	0.0303231836526065	0.0228276258642111	0.0317195476207313	0.00755740274307115	0.0215781758021181	0.0186857586559758	0.0247111538556445	0.0265110467156304	0.0277580112885626	0.012494798444805	0.00222765427281089	0.0768497741433139	0.0370943408220233	0.00669600228236695	0.0101984132106732	0.0059554643986929	0.00859377128661488	0	0.00702053254863847	0.00574103137906279
aPG 42:0	875.7	76.8	0.012717466558873	0.025998645563915	0.00680860856218319	0.00897010474427079	0.00757960394503423	0.0067867492721838	0.00120698717219662	0.000365137227486169	0.0083825080070831	0.0115432074334779	0.0039104106565247	0.00999760779258002	0.00287882277736641	7.14359513471832e-05	0.000129464808988895	0.0037944493426992	0.0051182938471158	0.0120626382422269	7.78748655852437e-05	0.00804472701243754	0.0119489914854867	0.0131581590307192	0.00701320052731033	0.00948321745111515	0.0172820000838427	0.0234716540386596	0.0299287348046434	0.0259790972762256	0.0143032305632043	0.0321359270128881	9.97225106150371e-05	0.00671398593492467	0.0138960810712727	0.000326072115838821	0.0197758345243757	0.016235728401512	0.00461818053601187	0.00507716575443568	0.0964486685337254	0.00825055239325014	0.0201317734816399	0.0135174681975984	0.00330020438178864	0.00957509668479614	0.00127439513689242	0.00464640745633349	7.57548700398089e-05
aPG 43:1c1	885.8	76.1	0.0117926401564052	0.00679963795422483	0.00489180195532135	0.00279993248207367	0.0021218212908228	0.00164800324204572	0.0062851353653452	0.00563471921797312	0.0146079388691318	0.0166448434347043	0.00815068647649189	0.0224601071792624	0	0	0.0064344884713762	0.00236397112837868	0.0014279795320138	0.00422528675373275	0.0166377448928	0	0.00931260149756683	0.00234600332009081	0.00735740023733551	0.00256691765259947	0.00749556912334824	0.00217210077192898	0.0155590359911852	0.0146479101248703	0.0105573596261926	0.0109134365665811	0	0.0052077837068107	0.0036678564906916	0.0265762673641573	0.00726776798529229	0.00718903055677331	0	0	0.00922110031789975	0.00198644682865625	0	0.00207167366427338	0.00734102788330918	0.00475555208300184	0	0.00426200936980857	0
aPG 43:0c1	887.8	76.5	0.00619751374599031	0.0187864157820493	0.00703847905124835	0.00700590644697036	0.018091362309078	0.00794385562433278	0.00454668354580564	0.00497610377730871	0.0117720982373911	0.0368856386291357	0.0401409078729801	0.0396230913564123	0.00580105920830256	0.00210442581868199	0.00415648485414344	0.00570910949892075	0.00403278881361253	0.00974441389768372	0.00374331887636816	0.00548276903297487	0.0121162671868252	0.0184648388645761	0.0134516198430772	0.00892083729036877	0.0206387857713559	0.01408563226351	0.0243102078962953	0.0274168327199958	0.0176398602254098	0.00888669954730923	0.00760311835331652	0.0143439026055144	0.0149111736286122	0.0312048287582948	0.0561531614861612	0.0633747480588172	0.00288416754696668	0	0.0298008425003055	0.0190010515943467	0.00887153735893209	0.0152911678019775	0	0	0	0.0060513238481794	0
aPG 43:0	889.9	76.7	0.00215201587697475	0.0024409981906512	0.0101351790088916	0.00440733487213839	0.000248880075661414	0.00817354993372797	0.00377178707625293	0.00309011727601497	0.00185518562522392	0.0228666499479113	0.0179165105858153	0.0245223578447605	0.00436563652432988	0.000448188515141989	0.000549440411398933	0.00382816346680573	8.30999230548215e-05	0.00358438505136319	0.00926096660441022	0.00307059748160121	0.0102902875966107	0.0118975683574079	0.00396156238077062	0.0194594135636478	0.00342403743533304	0.00517399942663708	0.0118432975854244	0.00122063958261672	0.00720483071072888	0.0270880400290077	0.00357893394887135	0.00304015607409858	0.00318881824656121	0.0719820497200738	0.0125380015732304	0.00359992093903145	0.00537883962926446	0.0120859189396641	0.000267718222858443	0.0112807101705027	0.00485876665256074	0.00449948791173753	0.00553180297387587	0.00625369322032366	0.00358901064933222	8.32471270795837e-05	0.00315952771708881
aPG 44:2	899.7	75.9	0.0082559290217926	0.0135554988275864	0.00704473087437826	0.0124197364441835	0.00664091668196475	0.00831840159499088	0.0513009789547841	0.0361157654580633	0.0332647750643242	0.0818056538493668	0.0885904788065375	0.105668543912249	0.00510184982812497	0	0	0	0.0116697792159153	0.00902279913116343	0	0.00891419249754812	0.00332502690253112	0.0294759955264589	0.0182674518200928	0.025918948482255	0.00108966701981221	0.0832322580852435	0.0697965372144238	0.0157179850417661	0.0144491206799937	0.0295728258988636	0	0.0229609684207808	0.0331387006236665	0.0394209819533024	0.0643728714036943	0.0525650700086112	0.00545226757371136	0.0089264065041762	0.154225300154257	0.0290583686994891	0.0113642634691456	0.0180815841702963	0	0.00481144557102769	0	0.00399366388032592	0
aPG 44:1	901.7	76.4	0.0282818268449869	0.0378066424044571	0.0569271651356986	0.0469632916543022	0.0363665234392402	0.0310800394856476	0.075948429113565	0.0770680358177554	0.0764480376439808	0.119201919094693	0.104171838670566	0.11716990151702	0.00603970392865247	0.0129140592626661	0.0018813079671662	0.0536849131826099	0.073463751212383	0.0637081328917248	0.0194321593999237	0.0136987392345186	0.0169078220326903	0.0845035945556527	0.0795320676860825	0.105153817370367	0.0406325568733699	0.163820505838418	0.139273189037855	0.0937954517171843	0.0947854707803523	0.10110328619832	0.0083543747609628	0.0850111465591513	0.0764149643559549	0	0.135741736352184	0.152634940919426	0.023515863069519	0.0171286050330378	0.279847576472567	0.125712476064849	0.102377385036546	0.116366402819769	0.00357652348557968	0	0	0.00450009866243403	0.013674552060206
aPG 44:0	903.8	76.7	0.00861678888787431	0.0250803511470486	0.00379432012768816	0.000527311858379241	0.0126673533263389	0.00779555497175974	0.00746861660530303	0.00887206018334326	0.00894714267040827	0.0462386949587314	0.0370950859229709	0.0196905041342564	0.0106476446164707	0.00260157998468703	0.00473906203535548	0.0246632919836022	0.00126618131660059	0.0182197205122193	0.00106490676242793	0.0194113431837099	0.00290601126001147	0.0292473510728104	0.0215660570127849	0.0353294294300663	0.0024802221743339	0.0754771689445999	0.090744016456398	0.0249072123709233	0.0325893832750764	0.0147030744069411	0.000119718586042261	0.0324276736512272	0.0238359763210126	0	0.0777362052360137	0.0644493150797841	0.015772200399457	0.00921133201906814	0.195721514915307	0.0521224425020414	0.0473538004115161	0.0428034012088139	0.00519406804284091	0.00416076084695724	0.0129465461552081	6.44866269866954e-05	0.00431998220046141
aPG 45:1c1	913.7	75.8	0.00516240177158813	0.00731522704316418	0.0296010852220355	0.00930047224344813	0.0162712859761646	0.0155363675079421	0.0163254127579911	0.00576913603421077	0.0128154349378429	0.0610364211021953	0.0470921263940684	0.0490873119379223	0.0108033980514715	0.00471554744623727	0	0.0155824763570421	0.0110271441361439	0.00571538749862377	0.0168261792076704	0.0214705706705371	0.0143454786385023	0.0114172848281583	0.0199297581040753	0.0191587851291853	0.00343252908830046	0.0427734271510762	0.049745065115601	0.0151905787298638	0.0322520174044968	0.0316165602512384	0.00211229375122818	0.0423417425816326	0.0457273104773432	0	0.113705839808348	0.111625871700905	0.00493467113877005	0.00666600936287475	0.163074010203852	0.0157174013771089	0.0209583709868531	0.0244971035876926	0.00100282950635067	0.00446511773285199	0.0042610713316909	0.00649171374750033	0.00208635070325467
aPG 45:0c1	915.7	76.5	0.0197102904545391	0.0446629359696902	0.0422989697630777	0.0712345590288607	0.0813404578930951	0.0783015038479579	0.014072004183726	0.0247943341687791	0.0494264028827845	0.111343088125551	0.0868337817111309	0.0975978811963267	0.00293968794580663	0.0109565533314446	0.016826088562909	0.0837292227916861	0.0782050557485905	0.0979688454424446	0.0264620217178769	0.0302270324984512	0.00914756961477283	0.118863956099256	0.0993991408356544	0.111152903378255	0.0393745413202312	0.0797675588372051	0.0798534283301288	0.0972148617925307	0.0902695844013082	0.0890047009970042	0.0182374105419853	0.0646425993012506	0.0633462225167468	0	0.281517825878771	0.278551310763774	0.0460753037052659	0.0333013741604936	0.248103652273795	0.159607775512628	0.166561118734023	0.170211963138019	0.00359607400952503	0	0.00435137361869008	0.00612101275834836	0.00532035838483364
aPG 45:0	917.8	76.8	0.000150352991362593	0.00838787604103975	0.000176406623875084	0.01654781817961	0.0174561006579598	0.00228947810890855	0.0268782253807272	0.0194571127465252	0.025008411298565	0.0881191470593653	0.0994566093281936	0.0935632756022233	4.38452906697168e-05	0.00876293114322859	0.000318483356008121	5.27659005356694e-05	0.00102579282246184	0.0134552731820165	0.00337716767548045	0.00020365877055747	0.0210982924072685	0.0125129908808644	0.0298370913762708	0.0107453367273158	0.0207327956205748	0.0109191600960205	0.00861932695714852	0.0209547979055063	3.6465681443001e-05	0.0195605613706583	0.00694352071638074	2.34234961526772e-05	0.000282340099184761	0.0211921138122404	0.0451853572499238	0.0222442303900366	0.00271282352238684	0.000400905377829859	0.00803421986817984	0.0172946094959495	0.0195535600888126	0.0239823925553173	5.36352541916401e-05	0.00600432908876381	0.00140251750244964	0.00072439196503658	0.00519779577745867
aPG 46:2	927.7	75.8	0.00278057254616969	0.0209250184930881	0.0275947755893546	0.0302656503255298	0.0350458977295188	0.0242503214178484	0.120712410424327	0.111252839470684	0.0917486069200583	0.207896959148557	0.180535025346516	0.202864587774442	0.00906075863651951	0	0.000696577244248873	0.0280604366788629	0.0343059312568999	0.0317254153755037	0.0076223072751716	0.00211508344882705	0.0188450745562073	0.0669660951555947	0.0480314510245774	0.0823517493657397	0.0237417464139752	0.114775140200709	0.105289220744379	0.0556127405941693	0.0608922363060975	0.0587798254359379	0.000922174822016387	0.0788985498725803	0.078387891333644	0	0.229972187063589	0.208996997462835	0.0165833933985114	0.0114373114673846	0.239815263281276	0.108082535727246	0.0830040077842691	0.13006160652922	0	0.00802271847175973	0.00733482858481443	0.0150829101462121	0.00555029087774325
aPG 46:1	929.8	76.4	0.0412872512250606	0.0599006565387588	0.11193204185796	0.107364926994372	0.0918349550000143	0.0873436125679803	0.15409090887357	0.182432008085891	0.192881368907842	0.288112861434306	0.308050874493098	0.298910694194881	0.0375524442443652	0.0424699027629843	0.0343252500204638	0.119334397887931	0.113748837383452	0.121737406000203	0.0365634862231903	0.0421262413629831	0.0393898806060661	0.145734006272906	0.144362407169971	0.154228419950314	0.0517223993184795	0.253898913002568	0.25356405837629	0.158146643206622	0.139786086622098	0.169256825607218	0.0366192777298147	0.183844770337319	0.168945784043264	0	0.360408817946847	0.314325553737005	0.0509985612023571	0.0450846876351957	0.419846619590465	0.258908765217689	0.212745035822524	0.286084620044336	0.0112665360070279	0.00463923415938424	0.00214795399082463	0.0436858925175147	0.0359084137927714
aPG 46:0	931.8	76.8	0.0059637272089455	0.0411020024108943	0.0209903848510207	0.0192637864919475	0.0239953426519137	0.000171219742078037	0.0400790874421429	0.0345989739086792	0.0623348304458315	0.1063913489967	0.0723934815047042	0.0882216740865528	0.000126235049105964	0.00128702859844265	0.0130388114984852	0.0140079691794099	0.012031421585927	0.0343882706800687	0.00134913745629677	0.00447265623423463	0.00566756256368205	0.0226909344745789	0.0212090087697548	0.0295140059930414	0.0186267493990044	0.0926906015765729	0.09718495987428	0.0326299951155587	0.0439492763052111	0.0360400425354986	0.00215598598802997	0.0632508448263741	0.0452360867567161	0.00885990606710028	0.0928176521564578	0.138611577965785	0.00970821366856485	0.00309157976683541	0.217128265165121	0.0443199023027581	0.03384504064739	0.0311347573045846	0.00395878478027837	7.19616901218943e-05	0.0126291539500086	0.0024870267307163	2.57820993430143e-05
aPG 47:1c1	941.7	75.9	0.00331289972490299	0.0237095694708601	0.0412425479571875	0.0600737247812736	0.0724194390547611	0.063549780001555	0.0494870719654314	0.0368315746935289	0.0472293128488904	0.116341212400175	0.105754664887737	0.0950243747449917	0.00572513881032998	0.011021084551105	0.00329696408948043	0.0317503684072169	0.0405253200843589	0.036584807800215	0.0124510575201051	0.0156378229935627	0.00284355356759911	0.0791004858969775	0.0626290847049618	0.0601115294052572	0.0177903905236474	0.0678315124742679	0.0461725643998769	0.075839013880522	0.0778310267321416	0.0675269860937022	0.00393953198545422	0.0684584238005309	0.0614847698990378	0.0529388331627242	0.169338454702826	0.181881473055944	0.013823219960288	0.00425164647550109	0.170561141385863	0.162699757087462	0.143353938248832	0.171873678228481	0.00402975088120799	0.00429241392052485	0.00326298861434092	0.0194186660593861	0.00816467355280316
aPG 47:0c1	943.8	76.5	0.0210187459244262	0.0398732462428878	0.0756809069847343	0.123754266521615	0.107310318847997	0.103401877210712	0.113370522144116	0.109957183683018	0.130387812413427	0.235616550691797	0.253230805310689	0.235251934890867	0.0266623562587838	0.0212514176684871	0.014105954056685	0.0891101260686489	0.100311440074129	0.0733731437846281	0.010657740342873	0.0229667656858732	0.0298474451793562	0.0890761561582635	0.101163261346642	0.102070777726698	0.0116758158973296	0.0882833657864586	0.102553460297368	0.0670146265751255	0.0801278632941103	0.0984863015897109	0.0367727448416004	0.101332982347104	0.115935191008565	0.030263170230138	0.385910546614974	0.399969480742705	0.0251507946368669	0.0420758238536525	0.242685168454729	0.214103756874924	0.195366729686672	0.193585197858698	0.00518203671333565	0.00926722869671289	0.0134993910730807	0.0258685370119823	0.0235575584210449
aPG 47:0	945.8	76.7	0.000340146358356706	7.68458699537631e-05	6.18552247106033e-05	0.000514861656909422	0.00744088968088488	0.000774449622528152	0.115869310911134	0.114217524054736	0.119876432539701	0.27216245585835	0.246321724496052	0.239500561306339	0.0018272515486264	0.00519014296309996	0.00212940651169439	0.000685613542008143	0.00168274247891178	0.0112360545587837	6.79810822543294e-05	0.000753243387164271	0.00565349856930649	0.0158784298614758	4.20036821282408e-05	0.0246657611844925	0.00831161294341905	0.0221976818386436	0.00540341005532796	0.00918318513106726	0.00024193630494866	0.000245427649349227	7.64277265941883e-05	0.0041935032218563	0.00297744034084941	0.000509050664317557	0.0120805720047837	0.0430565260340554	0.00340049382204701	0.00222562440969295	0.026551982670391	0.0132840795094132	0.010205724368058	0.000775726426682376	8.51483734336462e-05	0.00714383373870819	0.00055750645775029	0.0105778259495511	0.0122504365133953
aPG 48:3	953.8	75.5	0.00636285412238137	0.00497703877194928	0.0044614419645788	0	0.00700457801771976	0.00725090323255407	0.0694293221257386	0.0676864418299073	0.0822914958785248	0.126586372466187	0.116861305237745	0.130887779412728	0.00439108734688169	0	0.000760774267297555	0.000615670641870281	0.00967626541207717	0.00123319979207509	0.00307027549013442	0.00552405693359779	0.00508889856961246	0.0162754076553276	0.0137028569346276	0.00675975176966263	0	0.00703766518865561	0.00536641100159495	0.0138097814950248	0.0111028632324816	0.016067897927778	0.00507715472523193	0	0.0113226471551237	0	0.0187482753457932	0.0124656601169427	0.00256960790324504	0.00200206904156599	0.0190520286399434	0.0192274351589634	0.0160341838500451	0.0230023589826542	0	0	0.00287703806664947	0.00531635403228598	0.00309389367101628
aPG 48:2	955.7	75.8	0.0343072646027315	0.037782352045997	0.0878732714250514	0.101843010283755	0.0980494568915838	0.0791811303560217	0.492279706271276	0.426558520490756	0.520218205984322	0.58412546987314	0.532793535202982	0.560668050057494	0.0357407444338414	0.0187650919228203	0.0239138317386171	0.0704983592633255	0.0672848873847448	0.0851246571134369	0.0209893577264726	0.00574865225669148	0.0145546154213017	0.108665751790286	0.113192268700934	0.133350162308749	0.0234375033759504	0.128250824774187	0.136975002624313	0.0789412016254826	0.0861845646118029	0.0963751921855238	0.0220070266156075	0.128853262697146	0.140385892028836	0	0.193678216480537	0.180390032804616	0.0405692952389326	0.0619767347743454	0.164844776727527	0.211310546764563	0.206674574730307	0.252876598150728	0.00687266708673609	0.0063795054917239	0.00680003323914875	0.0336500180881616	0.0407937710911897
aPG 48:1	957.8	76.4	0.08689856987025	0.11867068888241	0.2308288077806	0.111605478085604	0.102150508820548	0.0903132451702027	0.953176785914223	0.963389750950693	0.956149308240499	1.16806473804539	1.03783182130372	1.05984728316446	0.0451528965720939	0.0756146195736604	0.0642743976801086	0.110483231359378	0.117784105652178	0.119699864454459	0.0558828198252084	0.0746270271629511	0.0620353862566293	0.112045959581419	0.137139375193572	0.15590027095387	0.0721383592904089	0.416328404021208	0.391611114786757	0.11985258202312	0.110389503416748	0.135875873151946	0.052329205500525	0.342534258116881	0.298015525684809	0.0581724044684036	0.388542991796835	0.41381799000269	0.107422899578076	0.0827038405738234	0.353052751593158	0.198133943202997	0.173984682978179	0.215806126368755	0.0380943834420897	0.0236384823398148	0.0405574461797504	0.0837346083179134	0.0626575522754007
aPG 48:0	959.8	76.8	0.000234047698630465	0.0157479145225341	0.00781120657135093	0.000841279299906279	0.0121305461601719	0.000356237274084637	0.0862840308427985	0.0659857687445065	0.13772408949525	0.208494707390426	0.239679939564617	0.21293166381562	0.0129966265150999	0.00312704486752024	0.0113390574934888	0.0261351292753083	0.0101394850589121	0.0129088713053069	0.0140523359005382	0.0072996033178289	0.0296458574789519	0.0305456100473717	4.83432224588961e-05	0.00900341008654849	0.00404363937128813	0.0669994035673853	0.121562216461029	0.0486142147092144	7.13517732742368e-05	0.0274707546574801	0.00758518825489591	0.134103734698289	0.10727547423896	0.000973796447913809	0.174645258722097	0.165493142464848	0.0210756268311312	0.019591135798687	0.180307235289263	0.0232119500846054	0.0258121604571779	0.0281430568653392	0.000640667959643465	0.0077291159696519	0.00114638742539377	0.00856038531426893	0.0104884280693543
aPG 49:2c1	967.8	75.5	0	0.00697005219076576	0.00883139880491239	0.00725674042113234	0.0109903518780808	0.00347332692879154	0.0273731315553625	0.0234220202234409	0.0329453077897825	0.0887489031481972	0.0616871871337286	0.102752525951535	0.00257612473271075	0	0.0091456291989429	0.00851879898502654	0.00440543885733462	0.00588648127437503	0.00476184390608453	0.00507692362023039	0.0135216094333164	0.0109424093113628	0.00498898957512992	0.0132707479392248	0	0.0045961431610769	0.0052809133001229	0.0146868831449786	0.00910432961087531	0.0104812066621686	0	0	0	0	0.013048017122211	0.0125876250876967	0.00410631098165547	0.00837308201549022	0.0129775401897268	0.019378152208179	0.0150268931557682	0.0135006989680574	0.00269273611329188	0.0158271351071856	0.00729455240896833	0.00214561128442275	0
aPG 49:1c1	969.8	76	0.0326710714354017	0.0479263412020545	0.117869517077473	0.107230172623265	0.0987498928254349	0.0740476899451515	0.199495195972163	0.20308399366971	0.201163837562112	0.408297976936056	0.385173519212808	0.366063743609776	0.0183559110266438	0.0279783868413547	0.0462812129680346	0.0607928431306769	0.0625201442858324	0.0586892632162482	0.0164652942716099	0.0224188852752563	0.0192040488074794	0.0765909266793258	0.0849541176901123	0.0834163491200972	0.0337428483087989	0.199570143335488	0.189848195850195	0.0721858189782972	0.0606801697609671	0.0444969482649622	0.0248144710218398	0.246845718068853	0.243854923772675	0	0.232139802418136	0.230298654220179	0.0961206036722616	0.0831106328448775	0.231922129660749	0.258331381734963	0.270266902858727	0.306610771458506	0.0236135430050546	0.0117716356494731	0.0220291825850031	0.0464292186175713	0.0377121750700147
aPG 49:0c1	971.8	76.6	0.0311419707294747	0.103638723211791	0.129373960236205	0.0976153896140716	0.112962428146112	0.0950314263460572	0.329632015603053	0.351675998104185	0.362339916666869	0.586513625094022	0.580128180780475	0.571524989575432	0.0465209150986789	0.0460980212314579	0.0308312825347764	0.093190830783667	0.0824718459655264	0.0810903039501606	0.0244156373281331	0.0363243433993365	0.0465593167299977	0.0745840005581375	0.0745830243711808	0.0680681981386659	0.0252491835517839	0.157040896430126	0.17680342749806	0.0917409200437018	0.0732010982954598	0.06864923373252	0.0844778961977595	0.229533660672907	0.197346568398166	0	0.547873480132648	0.537441142587182	0.0411722299705726	0.0379267668283158	0.269057194098361	0.0564346956656491	0.0968144417679653	0.0489295292698338	0.0486729559634285	0.0273688899873128	0.0211456620985099	0.0891674728841051	0.0666937240955947
aPG 49:0	973.9	76.7	0.000346965026891352	0.00112000662413621	0.000935161753229288	0.00147756388352491	0.00200841745253391	0.00148493952498364	0.162956288780383	0.17655872468606	0.186514877608472	0.332459522345507	0.29401539141915	0.285440541258279	8.99410666734102e-05	0.000528178024512569	0.00293259568145469	0.000781575394455261	0.00105531713451594	0.000643981235325547	0.0027202211918647	0.000548797411989852	0.000817769148361295	0.000393704152056933	0.00092419750674051	0.00169833101026282	0.00274377389209968	0.00127112619759847	0.00074771600528996	0.000669844577773379	0.000781485922248799	0.00426856577169765	0.00147909121058685	0.00130167808076691	0.00163841576662244	0	0.0446705274214369	0.0566235261532357	0.00190933886077666	0.000697634444866854	0.00255397107928689	0.00173984985222294	0.000685631402187508	0.000127977278552569	0.000856544245845909	0.000232741678890675	0.000165314338644525	0.000750909970326991	0.000559633917446913
aPG 50:3	981.8	75.5	0.00625931171496903	0.0202732594810233	0.0025883247375211	0.0048598185056313	0.0145976568407533	0.00847417198022409	0.341645596574108	0.290614305913461	0.348012772546088	0.353564115248668	0.375849389857352	0.373794489337126	0.0026170140370922	0	0.00278556792248483	0.00567308357341119	0.00762764571823328	0.0153646058887405	0.012041929263177	0.0123101784838871	0.00811288742530076	0.020528966611553	0.00960244111769029	0.0147195728784013	0.0101469404547708	0.00649776654078836	0.0143298165956241	0.0328531896357456	0.00904825605291345	0.0236474012809132	0	0.00396315344295897	0.00669716170410895	0	0.0184385045884691	0.0112608629887928	0.0171019749111546	0.00545362647328532	0.0126640033425745	0.0324740611983393	0.0316669726545117	0.0462747185178861	0.006872366947031	0	0.00370281652442733	0.00535862465498467	0.0113336632077052
aPG 50:2	983.8	76	0.133182877200495	0.212611926745708	0.29984365186752	0.165263307017852	0.182353732446972	0.132138482877099	1.56699648702953	1.62262635991804	1.7666632688414	1.68479197730497	1.53829331860841	1.62470158380703	0.0848969319724732	0.117437883732897	0.106450544596643	0.140852853996523	0.136505429779308	0.162285260170826	0.0485650708947553	0.0638325754563522	0.0906366274944816	0.14861970857542	0.118523432757363	0.122351840158486	0.0474398489904995	0.285190393297865	0.26114331075651	0.121683700222676	0.107764822418465	0.110111702791884	0.0870105938834875	0.35688993762368	0.360644537976529	0	0.425949324864388	0.403685882585368	0.10452680035371	0.110191802873267	0.245286436396067	0.241136586558542	0.253268037105145	0.273555092516124	0.13534764378351	0.111631293514332	0.161302119998201	0.144385003713025	0.178702947688395
aPG 50:1	985.8	76.5	0.0642153410279655	0.101187284900227	0.217824333999529	0.0528673842429657	0.0723225295195368	0.0642097926189106	1.5450072283412	1.37317168915305	1.517013020657	1.49471213055276	1.36839738503109	1.47687627451626	0.0728169772670806	0.0796763020878206	0.085199532582167	0.0883080578527374	0.0718807100990574	0.093730382540169	0.0745617857463792	0.0724383056504014	0.0728429999608828	0.0570522183446803	0.0803808195391349	0.0882074153048801	0.0483457185971898	0.192174882486613	0.169957531413845	0.0545245251085863	0.0416001112007782	0.0490374372142341	0.0897713325178578	0.223280019424431	0.190020723945518	0	0.264605406679699	0.289380342589708	0.0688461453062566	0.0732963213585536	0.129893851674497	0.101851546993941	0.0847645556182131	0.0734957976943666	0.0493215515092319	0.0606539139248842	0.10714793983696	0.0941549755716873	0.0756852093353531
aPG 50:0	987.9	76.7	0.000726615913776237	0.00707156867078848	0.00242245031997697	0.000624384315956715	0.00139453737585467	0.00122314834865668	0.00349712378631868	0.0580844607250893	0.122235700076427	0.204713967444021	0.0765013378304003	0.172458553985887	0.00125780789086582	0.00128103007417643	0.00158836571944679	0.00143576046003624	0.000721274399086431	0.000640739637788796	0.00136763370792427	0.000879552634329985	0.000981175652705157	0.0012754841356082	0.00107477691508888	0.000837329916609019	0.000455589485351858	0.000460687930362142	0.00221624466081285	0.00918053453122243	3.26313175099277e-05	0.00354838978880295	0.000878404778919342	0.000818754109649264	0.000509717134846637	0.0298410055714069	0.0410661750999338	0.0353874542225541	0.00062838705176261	0.000838560420645581	0.00890290859168488	0.000776131208170796	0.00107540765225868	0.00109480101411801	0.000521402147516398	0.0010382696885786	0.000489181528330799	0.000417210438892372	0.000587003255515321
aPG 51:2c1	995.8	75.7	0.0126060136166939	0.0192654281227756	0.00705610171688799	0.0056585783280611	0.00637511618978748	0.00835495275370549	0.0951715126121267	0.0780703826330618	0.102252162696238	0.219415908512468	0.226652973742951	0.226473089024447	0.00314403638639596	0.00255675799796857	0.00510576612262218	0.00580603854000664	0.00598813313936478	0.00825478437486651	0.0063671243636322	0.00703896226402535	0.0125202494255508	0.0160966318970326	0.0122160399134628	0.0154974394580202	0.0117308637969427	0.014764338551871	0.00585152446019622	0.0122642317446329	0.0111498891759291	0.0192097741515262	0.00433247703663373	0.00367719163257189	0.00360080221389109	0	0.0196703125967708	0.027796369549424	0.0124209336227375	0.0197420082739588	0.0120846501187665	0.0359020518760602	0.0462835453980715	0.0326878960065686	0.00728617620602868	0.0131761375814068	0.00701613423162943	0.0100707459188019	0.0116269941724565
aPG 51:1c1	997.8	76.2	0.114730025251961	0.137991861804066	0.233611065738234	0.146219415938862	0.140931589339201	0.118343669630461	0.378476900699958	0.341389254889757	0.399007932587841	0.700493357940683	0.599165793803963	0.677831769293864	0.0698238218029957	0.106478243498258	0.123175468159281	0.107582981501603	0.0946660476058696	0.133205137880649	0.0605060038522367	0.0502766023284032	0.0664754367919023	0.0802244406129788	0.064252922561166	0.0911506180647692	0.0147439308268165	0.157654080630321	0.135423021337671	0.0537673741288448	0.0383656560462428	0.0561367790896259	0.097367600288011	0.277536999704176	0.239150581995694	0	0.307498680559207	0.302552588382734	0.0450950928945507	0.0649883748153149	0.149699856256903	0.127763061210955	0.132723092504866	0.164010288465614	0.160970649089827	0.0973966543190495	0.177235140489373	0.182426962735223	0.179613313747675
aPG 51:0c1	999.8	76.6	0.00940419165399815	0.0305410807458828	0.0397933819559447	0.0433103533075145	0.0525053218930117	0.0260340571643906	0.315585974368475	0.280161948133796	0.316241167730877	0.442260514897854	0.457998579693727	0.461032777589526	0.01108826436753	0.00742459962734856	0.0122837928258796	0.0293710276386836	0.0172775200883356	0.0295596285648676	0.00757405307092384	0.00500111527898204	0.0226190266235183	0.0154890874458574	0.019764587247551	0.0257597566026567	0.00629417556044465	0.0251169355917746	0.0377472028518629	0.0219458877735549	0.00578480478180471	0.00693750683064609	0.00273291396646952	0.0690955576681456	0.012390294688614	0.0330960375979635	0.146717709990033	0.160535568056441	0.0121775673141392	0.0115129515653307	0.0142752009658031	0.0254869250351373	0.016297799859681	0.0163494751657836	0.0119901400437721	0.0188288074768342	0.0145112584307091	0.0526506418055058	0.0454229920359159
aPG 51:0	1001.9	77	0.000237592944145266	0.00156998110995875	0.000564097440447308	0.000550267933361351	0.000801884704073454	0.000382088644053178	0.101213684395	0.083790057513061	0.0337106196637138	0.192968874321693	0.129383778158946	0.191357003878041	0.000145981862010249	0.000196173499679607	0.000211947119409918	0.000606510570578958	0.000373742556416525	0.000551270102420237	0.00579426397117231	0.000120547567948845	0.00396659875672524	8.67635946197637e-05	0.00012313165803732	7.5910547030328e-05	0.00360704638756172	0.000997094229233613	0.000777942570510352	0.000438793464088232	0.00263811732046481	0.00183064415682117	0.000103655002142809	0.000793678269188772	0.00241025520789871	0.0220111343769479	0.00986364681379	0.000543311567866466	0.0049720693725731	0.00211612160906395	0.00550138940324119	0.000446728419211897	0.000923403327562768	0.00902970159729491	0.000310867710709754	0.000404181112508954	0.00857143224217801	0.000493911791719119	0.000448692292425026
aPG 52:3	1009.8	75.7	0.0190826931076629	0.0269278715259678	0.00314687176848535	0.0197342683487978	0.00837320979177431	0.0270377501433465	0.764712302505344	0.744416355979498	0.812803674576258	0.716263938968066	0.691689680889807	0.765697313743022	0.0138793229955601	0.00382369394301356	0.0186588653352809	0.00862790080503815	0.0110178327086902	0.0130076596998725	0	0.0031615501287152	0.0100887996298359	0.0088262472494008	0.0244001588381944	0.0346617312113597	0.0084652895289026	0.00597602852617607	0.020032070756213	0.0231019463601508	0.00548492782682403	0.00913509367418495	0.0099953680556685	0.00252040967615528	0.00389561752632364	0	0.0170771632960535	0.0182838075858629	0.00936032612183333	0.00862688508299196	0.0167186137367986	0.0390219831418353	0.0421225201802871	0.0431622271245668	0.0178766032929935	0.0108976253037898	0.00110768668867831	0.0206335107160149	0.0213605552503196
aPG 52:2	1011.8	76.2	0.132236277267761	0.216823592207218	0.21736203601631	0.14277738671014	0.142970669935695	0.121032575477768	1.94036214768265	2.02510029555216	2.266749399135	1.70941420199688	1.66967643910424	1.76951338171257	0.103047930611463	0.0968357957773717	0.113429459935421	0.110453520860743	0.11588599346372	0.127059006821152	0.081115078205016	0.0741158272174826	0.0960303507471811	0.0662769007483104	0.0746900181027623	0.0950737753808907	0.0219560207243218	0.100349760787929	0.0671059824321628	0.0519464972029013	0.0480781122093331	0.04529806020681	0.0713609110256284	0.141550566898022	0.179984860033324	0	0.27866133408461	0.250940714617771	0.0339664540287553	0.0490738261566185	0.0684767295932985	0.0775036734004733	0.0950571959722175	0.103364054993919	0.220994909329541	0.190650308076411	0.296417134372799	0.222571796847897	0.237367429439007
aPG 52:1	1013.9	76.4	0.00169552709876362	0.0108957897386575	0.0147422830787795	0.00170240542671666	0.000384775103898334	0.0015103483367603	0.23341258055924	0.301214224630782	0.168851039898653	0.311115486860684	0.146550458954622	0.232337346562817	0.00135917835383171	0.00552207996129519	0.00149114927977919	0.0001209662556959	0.00113525189593253	0.000551306654791297	0.00103307786538531	0.000597359276351195	8.97630092168367e-05	0.000447367311396983	0.00388376113086836	0.000671739847621713	0.0028718338141926	0.00428085358904496	0.00556495952190865	0.000537504549625853	0.00399632373538691	0.00287458369622269	9.77540392935545e-05	0.00595128281160165	0.00247458158768307	0	0.0184109501010951	0.04011857780745	0.0104681684609667	0.000149984473906286	0.00072575375482827	0.000369545873571704	0.000896336240569445	0.000354317480907027	0.000697403875507051	0.000288206679732505	0.00073293768220567	0.0185899869338112	0.000526249647172923
aPG 52:0	1015.9	76.9	0.00490454370166303	0.000738689991813879	0.000200846715999264	0.00305453656809466	0.00440989022479767	0.00392962967020818	0.0211627773811113	0.00126563706153029	0.0338620341662068	0.0269258882286026	0.0583486534390705	0.0492017143404801	0.00202993444139307	0.000163000660099165	0.00708670632667674	4.07366050879884e-05	0.0134832468529095	0.0028102219380781	0.0135558063396916	0.00323922907742203	3.83964432101724e-05	0.00286061629741544	0.000118463338079192	0.000746945712600678	0.00230177350320623	0.000311064955987954	0.00196356748088441	0.00235616512758001	0.00206312287527883	0.00664793918288553	2.25285414211182e-05	0.00390775492770791	0.00608501724122998	0.026355108936693	0.00188361597369015	0.00389357017180297	0.000222141174857725	0.00287700261476018	0.00336767402071843	0.00797333324775576	0.00234672345162942	0.00376605279123915	6.5493184796783e-05	5.49586822048788e-05	0.00547551799549685	0.00288717656031951	3.60520465471795e-05
aPG 53:2c1	1023.8	75.9	0.0116849415193492	0.017916041308653	0.0125738555625799	0.0406662451052921	0.0170383344562813	0.0311383501521426	0.146838909098802	0.124179357686841	0.154464211066633	0.315553346476086	0.294202105787072	0.304024356773836	0.00316202823581798	0.00495049293197012	0.00703409216263813	0.00859585475630179	0.0145730028743468	0.0112365890759391	0.0175814302221071	0.00622036291954914	0.00372234428354202	0.0147879165003395	0.00391499029314856	0.0188156658445112	0.0118670605175585	0.00774201752197841	0.0156214780638237	0.01159287049769	0.0015441721205946	0.0219929010849672	0.00276192008754885	0.00579636653809106	0.0189355062756657	0.0294755560886756	0.0275927813273261	0.0173486970752583	0.00203367627647296	0.00726359838108384	0.0210537125723348	0.0103848056487684	0.00557422681255672	0.0235393348162157	0.00387842379992202	0.0077834849233438	0	0.01237779149763	0.0228458262281779
aPG 53:1c1	1025.8	76.3	0.0208510310077375	0.0298974006180407	0.0460413109754794	0.0503347999506342	0.0496531964087134	0.0518439278744854	0.213887524198725	0.185646414946838	0.212169019382521	0.339267353821297	0.309840199605417	0.30601967451562	0.0217976210965484	0.0123534810823093	0.0149634845768867	0.0303743986000722	0.0461244726234681	0.0299338264661054	0.0229520872185679	0.00821565230293411	0.0138760595524017	0.024349304499344	0.0165348849054536	0.022267351983447	0.00374225562186991	0.016337247896054	0.0176552904340607	0.0202760192076443	0.00705921073948155	0.019070357818984	0.00510032294706599	0.0460749892404093	0.0323152429541564	0.000589961340900319	0.0902861225596914	0.0770599528585585	0.0061616141891001	0.003034606947874	0.00639927108042632	0.0164987507686896	0.0187693933388944	0.0252795838693321	0.0419002467333328	0.0273158082535573	0.0449845889126534	0.148228078922295	0.145270011608397
aPG 53:0c1	1027.8	77	1.8621771858974e-05	0.0110946986968068	0.00595652911748349	0.0147639545883442	0.00105761113944063	0.00311472561332289	0.176342222635349	0.179684485953967	0.167236520173819	0.282949590003185	0.250156462389856	0.271152562950779	1.37055556838365e-05	0.00512163685848436	0.00561073417959585	0.0011324664208355	0.00283982970846784	0.0172494306833687	0.00566384459256148	0.0065241391884288	0.0110056826653689	0.00290503499871427	0.00368991098618878	0.00437437766973317	0.0139548660200616	0.00202619913261175	0.000562386413525587	0.00735253776121948	0.00587651768009698	0.00039539581487189	0.00235224276678935	0.0125559950207932	0.00226739897395238	0.0360382085972736	0.012581780072626	0.00378012381086666	0.000616215055946227	0.00846751104655537	0.0070237735622155	0.00816196672182	0.00952308250658953	0.000177442551409982	0.000317319003500545	0.0160608054778321	3.4180862197275e-05	0.00124983198129157	0.00125355747026183
aPG 53:0	1029.8	77.6	0.00288449988039057	0.00686896777170082	0.0138688772337509	0.0126875788526082	0.00683782525378897	9.48555340598935e-05	0.0299180232803273	0.0521699384200862	0.020625705276361	0.0654769732956694	0.0638008214740162	0.066374214001386	0.00120841352379174	0.00284759717675059	0.000121670508416158	0.00190009061511943	0.00459171848577161	0.0030421132339504	0.00202767732486375	0.00465420916529976	0.00429479653478336	0.0129981179880205	0.00435299976739455	0.00789428341779196	0.0182824008310654	0.00531859319746309	0.00313017643311454	0.0132698144386904	0.00491657520279685	0.0155256616125638	0.00270564210949723	0.00884245216658305	0.00652002479064271	0.0174911235466818	0.0141190241079075	0.0114746478172015	0.00531444244612529	0.000171421926833287	0.00400875633863064	0.00423117219749797	0.0057319632394602	0.0073558757544432	0.00273262261604889	0.000338530092858763	2.11754032329646e-05	0.0100913945779617	0.00160262747504467
aPG 54:3	1037.8	75.8	0.0258294610493262	0.0375063694256393	0.00804131651960067	0.0315884144867861	0.0218348809140335	0.0207741519173249	0.720827316100767	0.797775169742821	0.806897963082406	0.58818695526015	0.568854322023242	0.62840583630846	0.00532943863565495	0.0042098366381203	0.00221243638231258	0.00133317007009177	0.0126838474049749	0.007588552871839	0.0092337173784259	0.00763753548565432	0	0.0309380581238269	0.0111093994758552	0.01117323676642	0.0161062727074681	0.00198226910458863	0.00404209018013555	0.0107415461031933	0.0119888788256465	0.00409547243069326	0.00294795824657282	0.00161654544094824	0.00369578341673357	0	0.0209251344041628	0.0231758329211373	0.0114447094730719	0.00491311746865906	0.00467371932851349	0.00475492922139195	0.0097550090858839	0.00930368610178001	0.0106879908917175	0.0095251752380085	0.025214605385862	0.0228199607802478	0.0082943487076327
aPG 54:2	1039.8	76.3	0.00485153544722155	0.0163638211774155	0.0149945941438985	0.019167027332078	0.0275902237426081	0.0226365109250331	0.171306986628771	0.106029454774825	0.181806940263874	0.170156891434122	0.0776048595562973	0.136810983305944	0.00236420896787719	0.00402566064677772	0.0100851400094966	0.0104420763392424	0.0129812045095926	0.0289096000280475	0.010248907780193	0.000216508027117987	0.00788299098900208	8.65977674316022e-05	0.00862310984853429	0.0135908484148391	0.000860503860383265	0.00990064298376188	0.00524091362798467	0.00364011817388306	0.0042174991843742	0.00487928584279981	0.00695653492949438	0.00528673662623138	0.00672488821406192	0.0288594697125403	0.0352604522803538	0.0375909913570853	0.00250495140040438	0.00842363930029338	0.00138099198988144	0.0161309496565981	0.00168859859718263	0.00402795582369802	0.0220738392720658	0.0231840426106044	0.0273209585455853	0.0597109934071296	0.0302029452349535
aPG 54:1	1041.8	76.5	0.00907169510216348	0.00833978311002733	0.013739959891751	0.0151395080621026	0.0123738377873546	0.0104914724538806	0.102529443792006	0.0406391525976535	0.0406574744156172	0.114170299255412	0.0988661584891814	0.106974258196799	0.0101995311206641	0.00414218493383909	0.00147887748905723	0.00204899108534382	0.00363045139841358	0.0011477242129946	0.00295979500194949	0.00524513550002473	0.00499421381531019	0.0135619488011336	6.05458531265179e-05	0.00217841778595721	0.0157667499176039	0.00323140843507888	0.00786726250739991	0.00889710609988073	0.00121535809829535	0.0086845163159199	0.00687638595313129	0.0103850710015867	0.00647458315635046	0.000597548485940784	0.0167619499020375	0.0173622578276128	0.00578450172656352	0.00598315628731329	0.00937152704255569	0.00521120489181797	0.0116504878570803	0.00846160784340299	0.0177097962767341	0.00330305729293774	0.000327805924424201	0.00235583712812687	0.0036728392366316
aPG 54:0	1043.7	76.7	0.000191277993322475	0.0151272137070342	0.00868299888718603	0.00140842139168119	0.00173632399156057	0.00035614840860312	0.0355243477187591	0.0668899557457721	0.0769218752018778	0.0871700284145384	0.0775967759747358	0.0803056440313696	0.00150322307969042	0.00358203810737026	0.00597100679130225	0.0116164964144653	0.00150031492113209	0.00900730345439023	0.00359396222849896	0.000108808606643415	0.00149190892721339	8.33878886436701e-06	0.00229790687966071	0.0128192685887596	0.00635822075413362	0.0080435057419313	0.00837675300329362	0.00501210836111537	0.00431500199028172	0.00311758245098901	0.0021146611235378	0.0049994763742759	0.00568339726072488	0.0155260026102376	0.0175775199077262	0.00782587255456508	0.00805139104332082	0.003302269756702	0.00887596229024163	0.00141383125403138	0.01509303485075	0.00548386898740811	0.00552378808111569	0.0143045439812249	0.00265025001728909	0.0162767006111299	2.74569789193534e-05
aPG 55:2c1	1051.8	76.1	0.0108348305564355	0.0093258737576566	0.0139871764733981	0.0124248248297695	0.0111247822108582	0.0066857830811569	0.0299490414200553	0.0350979245176019	0.0330751358469628	0.0899237758033144	0.079377872526308	0.0928492648527488	0.00141443322386315	0	0.00343209940489548	0.00766045963905335	0.00622008672198445	0.0084663525117323	0.0198440850589114	0.00534299705384027	0.00530751121945077	0.00895913549230969	0.00578257707307503	0.00555248538091786	0.00733917251129753	0.00178157139315034	0.00432005241279189	0.00545715428228862	0.00240974480026664	0.00891925286469141	0	0.0110213473091926	0.0114048756183411	0.0298870774386377	0.0117187762529219	0.00381827453268183	0.00334850386540676	0.00571288394008209	0.00473925117551834	0	0	0.00336085593289505	0	0.00641095087232739	0.00327477476305846	0.0162381911534147	0.0111733988604239
aPG 55:1c1	1053.8	76.9	0.000963438234437522	0.00424457039775212	0.00934420529940976	0.0108716490031571	0.00336859470657291	0.0038283467576376	0.0613218296246059	0.0593690945910737	0.0944648571548192	0.105570658903707	0.0931314927596118	0.113057825290995	0.00105463085226171	0.00380509511545845	7.34721053721873e-05	0.00117147484053789	0.00193175462950305	0.00743672194485496	3.01051552068158e-05	0.000114379333530695	0.00895917040550596	0.00304329920033677	0.00544164459315085	0.000118863920550329	0.00339601362456399	0.011992826419156	0.0014545586130883	0.00225428754573548	0.00334249299366432	0.010008778708651	0.00936991799735949	0.000485536126408599	0.000677751791238338	0.039127618114056	0.00577699952629543	0.00631537519360579	0.00628401307531732	0.000122297626410844	0.00208066088451138	0.00436942060028543	0	0.00600331786203746	0.0124089523065862	0.00814551986335507	7.01042038929341e-05	0.00144313680425847	0.00357774131727284
aPG 55:0c1	1055.7	77	0.00574750608414273	0.0139484385234778	0.0124388865323208	0.00776609578489467	0.0103915035941454	0.00105063631288247	0.0431488906814634	0.0354890894938957	0.0475362149632792	0.086428680970526	0.0547328804171278	0.0693838955063841	0.00301563479080525	0.00765507697129476	0.00924241119075485	0	0.00253381507237941	0.00112014261877734	0.0100570809870724	0.0043013351034009	0.00789623553851658	0.00329520266741911	0.0109202569494414	0.00515583418440382	0.00391333827868208	0.00341226373523049	0.00870309520568865	0.0014270174621662	0	0.0122615248729527	0.00969931320643703	0.00848524417714858	0.00202412136903367	0.0756062660121051	0.00555651188104744	0.018749124247335	0.00662118252080131	0.00412839228827492	0.0140245442099655	0.00475386332546332	0.00623087211519078	0.00901436099083702	0.00410339594848505	0.0187258651296938	0.00525207241739569	0.00826254774407277	0
aPG 56:1	1069.7	76.4	0	0.00865073517106558	0.00399957842782649	0.00493874162624733	0.00774967155673329	0.00668197199098859	0.0641588975291167	0.0731432283332214	0.0931493750513195	0.080721238492692	0.0659382666599262	0.0866405865968209	0.00842313084961611	0	0.00848270104426174	0.000685440627963085	0.0020218395213561	0.00338110734550825	0	0	0.00602737049992963	0.00557996293484672	0.0102031733013166	0.00180751463811218	0	0.0085112936259059	0	0.00279880631430805	0.00978035223080769	0.00862376369852562	0.00120279789911971	0.0104219005826313	0.00422718674488564	0.013670250564784	0.00812413536741891	0.0125755331374084	0.00424626369719046	0	0.00414078959536604	0.00553699807562939	0	0.0092855716476078	0	0.00816415200721551	0.0107552031228195	0.00276346987781327	0
aPG 56:0	1071.7	76.6	0.0101742495201892	0.00925510465942045	0.00207664568297914	0.000109249478460272	0.000171429817529214	0.00116868034074719	0.0272963073193308	0.0233819212199685	0.00421733074228558	0.0170599189063699	0.0136625244898844	0.0215775489997387	0.000186327352585644	0	0.00206210572895592	0.00434356857943055	0.00346057936470252	0.0016932304237169	0.00521700149708484	0.00617187096633395	0.00459209844638538	0.0076268022421425	0.00301029829120716	0.00538020917528208	0.0113220974183777	4.14909076476051e-05	0.00873181213786112	0.00470978503454111	0.00139292957304484	9.84095915055406e-06	2.66069888073465e-05	2.22442469823844e-05	9.35092341698058e-05	0.0261816594403595	0.00426304127475402	0.0101787387785377	0.00634924717884262	0.000681878299101855	0.0031236778175362	0.000998206653663425	0	0.000489308183234214	0	0.00508805512012548	0.0067782400923623	0.00371297468671508	0.00492819233128008
aPE 45:0c1	884.7	84	0.00726262494053868	0.00494607196789142	0.00209930800308925	0.00648509986749714	0.00266804616525303	0.00799497243026672	0.0699988005150743	0.0379719917650706	0.0557069263338097	0.0533866222645074	0.0672603352776416	0.0682763293199109	0.00718122679775671	0.00132161434932284	0.00220456200936335	0.00606129075914248	0.0132331990914561	0.00815029689275688	0.00466509512987162	0	0.000760268506296473	0.00524559179185	0.00286987362383711	0.00667805776747784	0.00614409138122178	0.0118389716925571	0.00946476242520743	0.0107827035120753	0	0.0132622041589331	0	0.0185073960803714	0.0189266531805737	0.0343810232096562	0.0252232627407492	0.0366270632795289	0.00646301510951121	0.00258489068593416	0.0188195716469311	0.00874762964560351	0.00638035175708055	0.0070566453341315	0	0	0.00257675258335514	0.00318368009647139	0
aPE 46:2	896.8	83.3	0	0.017313997866332	0.00169841298060566	0	0.00226373852355214	0	0.12956513702476	0.130926664781091	0.123612368821835	0.119004424627629	0.10739766078613	0.0988393009420091	0	0	0.00252175323547528	0.00132204603652787	0.00231056195262844	0.00893589793238749	0.00322751028357736	0.0048556776636408	0.00980546407723652	0.00845568539968193	0	0.00552739830585466	0	0	0.00267173096632616	0.00828957416470551	0.00653673377254715	0.00577210117735539	0	0.00268918212178026	0.0127431723694074	0.00871113461556131	0.00570768569573718	0.00350631129207127	0	0.00298707802426549	0.00435751470114848	0	0	0.00286995968227345	0.00295884059749867	0	0	0.00565973690858021	0.00388814684965219
aPE 46:1	898.8	83.9	0.0026703792531802	0.0119409188872671	0.00793256222060747	0.00785435542218503	0.00812495889410241	0	0.210844367210163	0.209340149517544	0.239322624665371	0.225900866896795	0.217878315253179	0.232755768443538	0.0127486185083294	0.00452673680592217	0.0126392684681154	0.00542661416933815	0.006897491088543	0.0139951171642814	0.00651329140631048	0.00352155559864418	0.0175005887528525	0.0162949016210325	0.0198148795742964	0.0218145384769165	0.00799603766549748	0.053015998823969	0.0354364741882767	0.0219588898435179	0.0112709852587778	0.00663011708943042	0	0.0202154073743269	0.0240617461574387	0.0115831335667536	0.0480609083108588	0.0359920956192598	0.00481667073691906	0.00795299883114521	0.0635791853582307	0.00837366651400593	0.0202096997283385	0.012266698952787	0.00670971673413028	0	0.00195756289786442	0.00602167148054698	0.00783067524098004
aPE 46:0	900.7	84.5	0.00526381345505139	0.0412629576370101	0.0140464588488121	0.00759538103133508	0.000943802621346338	0.00487220987374522	0.148482137467757	0.141609761591504	0.132222643287386	0.145205344970998	0.190744041310632	0.163703166594768	0.0127206209371365	0.00703444432546129	0.0125249824425297	0.00932422114766912	0.00368220849494243	0.00130034249426741	0.00833901633588685	0.0124605406970483	0.00320142084763057	0.0143799931643134	0.0107853129282006	0.0159616632638603	0.00892015216185373	0.0334031468063289	0.0312134067961207	0.0127373044970543	0.00892002387993262	0.00619907774673912	0.0108849773603693	0.00831340329557963	0.0338186138776554	0	0.0486930022974067	0.0526810847775247	0.0104704039058486	0.0124754014775904	0.0780109380510997	0.0112350315367556	0.00549529967552523	0.0120640249649979	0.0138400462112569	0.0154945947799958	0.00418329108314352	0.00458201958237257	0.00582388553410304
aPE 47:1c1	910.7	82.7	0	0.0109630574055684	0.00484255748490355	0.00359007243270922	0.00205014942375585	0	0.100787765229858	0.0952272936495824	0.113151390513594	0.209065145167202	0.18689988380348	0.128706126633562	0.00336169553708809	0.000945705449376501	0.000918104168009475	0.00145742542396103	0.00416999835073998	0.00444007993117747	0.0044479741298413	0.0014521136918951	0.00239730637828108	0.0139230379387235	0.0139488033675014	0.000582431246830973	0.00665523737552216	0.0303282631467708	0.00982530222677202	0.0076558749121715	0	0.00326774243702181	0.00274707777404997	0.0158696383004422	0.0232674804589406	0.0330202354321382	0.0112645913082353	0.00535284549713926	0	0	0.0276189507191049	0.00340444195599711	0.00180346705171646	0.00223537565382414	0.00548797449937099	0	0.0100661442023538	0.0113229585057911	0.00301327594746268
aPE 47:0c1	912.8	84	0.0219593041131783	0.0348764231087071	0.0241354744342359	0.0274481607118328	0.02148543897702	0.029924539516199	0.230103985120738	0.1999325071227	0.201546977878908	0.272593322108712	0.214026222276298	0.28494922608136	0.0241971472295799	0.036770496821599	0.0282268099413083	0.0595961898849783	0.0504062127438299	0.0455375478686431	0.0532825460788109	0.0179012864349299	0.0319656096048068	0.0640192940898899	0.0600659623106141	0.0671842646285822	0.0166434633833736	0.0946716466925758	0.0602204126784358	0.0362631471167951	0.0384769436896095	0.0279456059688103	0.0277148864696172	0.0631553606076845	0.0657412042027098	0.0412291340862136	0.169992858344825	0.15592304236996	0.0336848440849713	0.01228154173892	0.0976168094741641	0.0468075443254555	0.0436029870261911	0.0585256869143155	0.00584471679195192	0.0133218606865908	0.0118492872351613	0.0133179146209314	0.00760807251485733
aPE 47:0	914.8	84.3	6.7974234584212e-05	0.00756788209013691	0.0024180662260993	0.00862347990964255	0.000166495853347125	0.00349993005487782	0.0803955736877852	0.0748928716164008	0.0965425178925188	0.100989446370281	0.0805932092281107	0.0732100718367064	0.00563062067625436	0.00211939310651797	0.0100426326389007	0.000103259702120782	0.00263404566030268	0.000349509627888936	0.000125456814473327	0.000288565891699692	0.00508122395513691	0.00511356376115792	0.00239308024481379	0.000531524808220997	0.00413101330517137	0.00102495975019045	0.00684642107911381	0.00562316791059831	0.00449460960543867	0.000450478725916748	0.00532724193215281	0.0006644533295393	0.0042711543010829	0.12611673227495	0.0133957295193362	0.00608011228763673	0.000542994332026224	0.00512762510479528	0.0115487034753938	3.75836372925587e-06	0.00182649361052732	0.000179654285360146	0.0052961111527689	0.000853472404999664	0.0145749172297727	0.00475407312242681	0.00644983927638522
aPE 48:3	922.8	82.6	0.00820694887319539	0.00395710100871847	0.00472386411652921	0.00146254133135008	0	0	0.118388109802673	0.113290084756995	0.116710812185808	0.102040284082602	0.0958786477979912	0.0895185249261375	0	0.00381499188796834	0.00345717675683492	0	0.00211401983702569	0.000991722149347762	0	0.00374653850287613	0.00779992012821166	0.00313459127009255	0	0.00147505662224018	0.0132335239495559	0.0031856554485702	0.00358279414645344	0.00402768125755595	0	0.0159363878807843	0.00479461132848283	0	0.0077943678631649	0.0308453201435378	0.00171243478337466	0	0.0026764902782263	0.00251949399045526	0.00793715532557032	0.00199384201046678	0	0	0.0099526057490498	0.00920951593378897	0	0.00478803784740371	0.00200475003693328
aPE 48:2	924.8	83.2	0.00263344422910253	0.0137411797363244	0.0172847319747693	0.0143055261409413	0	0.00642781102474111	0.73087001736659	0.733147856298056	0.696866964701178	0.640484839059663	0.554947058564947	0.633520443330454	0.00269593473469726	0	0.00530173897125749	0.0128582502166649	0.00688136964057528	0.00450647965786113	0.0026186548471691	0.00812753860336612	0.00404305777317705	0.0232154872974275	0.0180425501994802	0.0177695324305952	0.00242121485165144	0.0746431518326716	0.0514363492664499	0.0139679795279859	0.00585033621940612	0.0154010951282456	0.00361395888344726	0.0386544713369196	0.0407261801584722	0.0412274676785398	0.0462283916530278	0.0534157645296776	0.00128083143832541	0.00712847805993813	0.0542134477547789	0.0130587355339975	0.009975989698228	0.00716426981541077	0	0	0.00416947515077441	0.00287120255258743	0.00148241650769496
aPE 48:1	926.8	83.9	0.0305968760071284	0.0622577320361754	0.0987093518999626	0.0181159552194727	0.0141591189921174	0.0119525297706083	1.55541770271523	1.45468315670088	1.5506517418593	1.32713232408876	1.30000158236902	1.29725437707983	0.0907058744816322	0.0950282285271253	0.0830800182919678	0.0552467884652956	0.0578703565866117	0.0502530660640599	0.0493906767839314	0.0223056752587006	0.0415258191266948	0.0749226359173465	0.0617127989894438	0.0667728149503673	0.017772431492615	0.170571938115007	0.153364214361581	0.0371908851642953	0.0262938239958233	0.0172712691822217	0.0575177119038455	0.15006691039675	0.180488386471786	0.000690141003259534	0.197872143700442	0.164248039909021	0.0262517027663845	0.0285393546721858	0.175494611735777	0.0685881608349247	0.0710514437750602	0.0787872986777195	0.0569022134419104	0.0631703523345976	0.0496882478424432	0.0226165338563123	0.0285694445656129
aPE 49:2c1	936.7	82.6	0.00249400634408923	0	0.0042794879990964	0	0.00165415322461013	0.00279688816035836	0.0977320080002652	0.0614897704229523	0.10384363715188	0.194747280621479	0.0962367170177047	0.113698523001948	0.00838037625660974	0	0.00657764961502384	0	0	0.000849551584361005	0	0.00657150821347401	0.00243550854531869	0	0.00409764418512875	0.00561050824474277	0.00706395836304374	0.0040259742503093	0.00151141749483343	0.00575402881995656	0.0068145197591911	0	0	0.00433402031674892	0.00728480558161926	0.0548177176214006	0.00485368487212366	0	0.00067006475357643	0	0	0	0.00300473057625348	0.00103795526277298	0.00251969626907695	0.00396541181342579	0.00382933545287372	0.00527532495855081	0
aPE 49:1c1	938.8	83.2	0.0012231214114607	0.00931292686195247	0.0743077930533044	0.0124551780278209	0.0186413811964159	0.00620406996226012	0.505409548996348	0.5279386070387	0.501310624375143	0.681289999642536	0.593423336623901	0.626478868991821	0.010927960737373	0.00120787569491417	0.00311364326278777	0.0175690232757285	0.021039164287221	0.0131311889658337	0.00850232736743768	0.003299260272174	0.00172810536780365	0.039436679940872	0.023452167982245	0.0310569288905581	0.00772937353306648	0.18625182431438	0.155454295177412	0.0364320863873569	0.0365210796806133	0.0141625158920401	0.00626816589493643	0.129716515885952	0.156069086963738	0.0653289454010723	0.145086062713576	0.130466091094603	0.0160370043927789	0.00800257675251327	0.142170538941728	0.0235601235174988	0.0317287918431173	0.0219049292510359	0	0.00303838157953091	0.0151666396121151	0.0120369672507822	0.0123184611480674
aPE 49:0c1	940.8	84	0.0863759350542126	0.12710031991242	0.16157731794527	0.0721716697670049	0.0826796426555651	0.0654962078797839	0.814822951978033	0.798471594641174	0.76745967730974	0.922694988090361	0.913289592562949	0.895968816789766	0.164666546626925	0.207051878828664	0.241141424460211	0.116993346209169	0.13348988286661	0.115228496778694	0.0958543895448897	0.118355999139502	0.122738239199653	0.131454493462701	0.110939830738222	0.132120512436018	0.0247895897409159	0.38969925522291	0.351876609809257	0.0841800458984787	0.0431136330356251	0.0685205335854675	0.203299552658832	0.34373268636479	0.445914918632119	0	0.932547878279471	0.861739755794338	0.06122540494803	0.0447974342832978	0.421711696271151	0.0891169163334825	0.0714174392337641	0.083828077459757	0.187411632012503	0.14031620135553	0.229405790609333	0.152343983821039	0.170161756175129
aPE 49:0	942.9	84.3	0.00123836906380037	0.00129354810812745	0.00075995989488508	0.00104117630981177	0.00109540140996588	0.000845549278041128	0.0358013977488826	0.0260604933518905	0.0697441402836384	0.0558865565404743	0.0906400973131306	0.0883503976917262	0.00185934319733389	0.002424907614218	0.00292934957730888	0.00134850733954316	0.0016714324903806	0.00163424530518079	0.00127339151081369	0.00146053836492031	0.00118958941309604	0.00144337053518312	0.0012010579985372	0.00133420467498758	3.62659009173152e-05	0.0146805089422076	0.010001588845584	0.000987505654641073	0.000748949632050441	0.000849437606790911	0.00252161145579664	0.0005824028486508	0.00153108792577471	0.016378252730251	0.0351138740656859	0.000646919858925804	0.000808151265739605	0.00061289479243928	7.35301277626159e-05	0.0010411127986379	0.000555278989019378	0.000348953071171397	0.00185851483122251	0.000688190072034679	0.000881676930391294	0.0011972016834141	0.00153608972968279
aPE 50:3	950.8	82.7	0.0107319105044216	0.00165219948530341	0.00254986554481153	0.00726677505655583	0	0.00218504538971198	0.480668848115275	0.507039523833043	0.456427714879729	0.4618428974972	0.369298303363998	0.400093484828774	0	0.00180563505587328	0	0.0144669970022114	0.00430164391333465	0.00475162626170923	0	0	0.00323976012392519	0.00413434479220838	0.00260803043934641	0.00376896449093718	0	0.013587015361585	0.00800567055385783	0.0016127539395396	0.00804451386546153	0.00302388108742074	0.00204829572698479	0	0.00907136135067392	0.0739708189688456	0.0143093115416362	0.00973833660344977	0	0	0.00219791654167745	0.00302000146529025	0.00104982334809951	0.00301464770539038	0.0048656679444968	0	0.0120437660399863	0	0
aPE 50:2	952.8	83.4	0.0104049245124239	0.0427781338293391	0.129864262002843	0.0433965771191924	0.0360390172843268	0.037280760450601	2.3058079322789	2.094452056983	2.12523403758614	1.96034692792782	1.76036853837669	1.83452691492946	0.0172311988228695	0.012379326733277	0.0290864422476851	0.0558110949247042	0.05804320450828	0.0495187670452176	0.019702073514623	0.0155261547377042	0.0339929504985169	0.0641675516707386	0.0571402125818764	0.0579818218026084	0.0224057186407333	0.317320370035234	0.247459434757296	0.0580056747674111	0.035855933787641	0.0418525709797837	0.00462854832584103	0.230058577880333	0.283333399240771	0.0891051520229411	0.428371023312601	0.39948464074454	0.0183573503901873	0.01395553756474	0.204895156664061	0.0488795037688621	0.0409485314494361	0.0586516258986968	0.00949489936698158	0.0272038313099652	0.0148650981507009	0.0636878503114099	0.0329035383528375
aPE 50:1	954.8	84	0.0371396242647983	0.0471234857476734	0.0790484932000827	0.0178048808932933	0.0120420083335867	0.0160536989205001	1.33859974547929	1.3511175144863	1.32828263879258	1.29276159832453	1.19161500811039	1.24709628779551	0.0521395932408273	0.0723244416172889	0.0751287126141643	0.0318000052839037	0.0473111779328501	0.0440259385835768	0.0349602357950151	0.0569911840485359	0.0375067671990011	0.0424174802975678	0.0191824330952765	0.0592408010081808	0.0058737334759664	0.0471267561522307	0.0655108353964022	0.0174779217681007	0.0113510778978264	0.00904333514010638	0.0476434202468761	0.110855501641729	0.143316868445058	0.00160522189028427	0.121142445015551	0.109297520435049	0.0266635552323997	0.0122553622115425	0.100870396429546	0.0120963467472022	0.0213207186798673	0.0107342064260028	0.117355242953592	0.116229640446346	0.156307351762338	0.0616861508175018	0.0902067594111959
aPE 50:0	956.8	84.4	0.000172572443323674	0.0135783376730895	0.00104990468597474	0.00463040563717153	0.00628592997364472	0.000133973339573805	0.0519436175415395	0.0982720150580263	0.0999653058957111	0.0878775120964926	0.096307946349438	0.0722695841246957	8.08699245977718e-05	0.000541323920288948	0.0130448893333832	0.000135129766376418	0.000191439248058848	5.76296579980762e-05	0.0079946341804969	6.08588345243654e-05	0.00902842492675122	0.00494643122279086	0.00568075450542028	9.50187699113707e-05	0.00602114079969768	0.022333585005527	0.00788354663480772	0.00327539006812231	0.00550953831288731	0.00304215558508506	0.00132375791862824	0.000594841979262419	0.0221166802424427	0.0381123097831167	0.0252377253287079	0.0156541428677462	0.000160199321840757	0.00167558020818076	0.0139075633175693	0.0135971821098055	0.00012109763103604	0.00497234559077077	0.00128937412766564	0.000837184170924335	0.00840877476936073	0.000346437225091805	0.00110143115792825
aPE 51:1c1	966.8	83.5	0.01931882170427	0.032151403055941	0.0925595690288514	0.0435545069436909	0.0526280930231021	0.0353989204174343	0.832908531560181	0.862641101609783	0.840738034093777	1.09397149597762	1.01106885111457	1.05726476628347	0.0337257193300037	0.0269971285063982	0.0253625225443958	0.0445926992882281	0.0455104132107373	0.0422387695498735	0.0102111311619587	0.0144160606915121	0.0452946162675811	0.0752487630352177	0.0686643466569599	0.0657418867984142	0.0114928624894158	0.13517205450445	0.107505898228981	0.04297100844689	0.0273210713845591	0.0235305643553072	0.0257683400182745	0.115329913702045	0.142803001023336	0	0.229882085576197	0.223759167318486	0.00499494300057624	0	0.111280854238053	0.0321753605863664	0.0318016609344726	0.038552626755516	0.0452972187173196	0.0300079570004256	0.0441213445354342	0.0723950178338652	0.0629682155117899
aPE 51:0c1	968.9	84.2	0.00510552642685471	0.0648105471743754	0.0111724354802818	0.00245709988845498	0.016888818673366	0.0114498653636333	0.197426049430164	0.22556805250898	0.196715114241144	0.322572960938326	0.329275716750522	0.332962893875225	0.0373873789181806	0.0418806023112196	0.0319832462104479	0.0263109947405044	0.0356451217514654	0.010457304719519	0.00735222789075526	0.0290131300619799	0.00408188007241588	0.0282408646570558	0.0207544068883239	0.0190256074510799	0.00237203493182202	0.0153983800037709	0.030857825103378	0.0173111218516396	0.00277421156344512	0.000139394214402664	0.0149621336505435	0.0490645048361353	0.0413157036977644	0	0.170271286796835	0.173098916349944	0.0119068333543263	0.0107157384472739	0.0362816968665932	0.0112519810948998	0.00312539897877681	0.00981180471368704	0.0914688816587429	0.0588934411477061	0.0983593620448493	0.107871645724295	0.086747219301793
aPE 51:0	970.9	84.4	0.00210005341388611	0.0054041521062911	0.000258621954236433	0.00208683896152026	0.000343762129155029	0.000232903717698055	0.0148081290002975	0.000847085795603238	0.00993776807323267	0.00220056051056738	0.00126826475411805	0.0144037643708681	0.00071625277522345	0.00079650417615093	0.000227132685006233	0.000202551369792531	0.000305763405769608	0.00776409056137067	1.84902267563855e-05	0.000298598044820625	0.00117500145271517	0.000407275787749077	0.000144880531552921	0.00308510239153093	0.00255832548213608	0.0132792877239791	0.00063422741912649	0.00239184066264669	0.00330257912627805	0.000928587693814643	0.000293272028848573	0.00681919757118553	0.000768497525362544	0	0.000136296508528229	0.00153555809999767	0.00378311949706386	4.01937963893584e-05	0.000412708004132452	9.03365314189159e-05	7.55414147199206e-05	0.000141535891301149	0.00157821416622191	0.00111576144066233	7.32117660554229e-05	0.00105450723527352	0.00882840349423408
aPE 52:3	978.8	82.9	0	0.00558208810076343	0.00274945486715169	0.00664218938555592	0.00490625604453309	0.00254067012444169	0.893281426185541	0.827203519580369	0.818358772902501	0.846145553322599	0.679081247071312	0.765348691247291	0.0109817349874324	0.00366434650949775	0.00269089109724468	0.00893922930817727	0.00650621880843769	0.00786122819152579	0.00645687306508104	0.00636131239877431	0.00917090802685426	0.0269973181301367	0.0150769891995303	0.0110480501514929	0.00225003433423605	0.0329008167148619	0.02039615200675	0.0239350548360711	0.0124887264723147	0.00777208963269125	0	0.00750226223335477	0.0147538467411694	0.0507010630330117	0.0420336047258101	0.0371506949982313	0.00369519159016629	0.00641302460314997	0.0170756166139639	0.00817495450600876	0.00398815349592223	0.0041035100056102	0.0152892573867922	0.00229156406267871	0.00367224987204673	0.00310903862883705	0
aPE 52:2	980.8	83.6	0.00904414810018471	0.0443719191088214	0.0403799798054998	0.0253869950680302	0.0292073530262824	0.0086054942653226	1.33536766518362	1.30988108463786	1.30324867704074	1.16754377513216	1.05167051843308	1.13768493882725	0.00538244293372648	0.0213727497754325	0.0190503966491198	0.02468898976776	0.033432322465648	0.0249091105639799	0.0128883011487336	0.00596914458051904	0.0139352475084383	0.0481633824738284	0.0354632804624811	0.0358251671607091	0.0121753665957042	0.0581054249349377	0.0533799422716456	0.0257870585065556	0.0096377428304	0.0185912346212149	0.0336826464451098	0.0548941697398312	0.0455288974104257	0.0847699190737349	0.192274485680374	0.186985368565567	0.0090954445210087	0.00526266198785043	0.046682788839733	0.0155377201018946	0.0149038686522122	0.00505629618529794	0.0262099077637071	0.0285051677339236	0.0481646681790987	0.0315521413845025	0.0352392706523297
aPE 52:1	982.9	83.9	0.00191935909950657	0.00398185175689146	0.00422601140489919	0.00253636051500571	0.00603649456543381	0.000167877712858675	0.1850096808182	0.113336936690156	0.161133414276356	0.185995523012617	0.125011133187354	0.15229761199659	0.00618512352846821	0.000207976117797092	0.00892963578102207	0.000482595798988251	9.68768039873447e-05	0.000139602828058822	0.000144208599284276	0.0158576933067509	0.00515755013194743	0.000410700179475425	0.000463666101392497	0.00349545072135328	0.00977480632845931	0.0122568341102653	0.00255512140821942	0.00893496944976965	9.6145861163401e-05	0.000468155350865763	0.0136740621219101	0.00015373520384977	0.0100150277992194	0.0143661187364272	0.00936700289962253	0.0110684300374229	0.00943563034896959	0.000105486294400013	0.0106903633707633	0.000164208753979684	6.68635443136072e-05	0.00495604092559613	0.0201638692474855	0.0179107792291558	0.0213277815534868	0.0357437103728028	0.0232876424583332
aPE 53:2c1	992.8	83	0.00707848306229113	0.0128954498576114	0	0.00942166865182846	0.0105251508203792	0.0168723700523563	0.300015359512695	0.318311078308241	0.329835882093929	0.462851866180758	0.384018118267221	0.411530081914876	0.00773453416744154	0.00298472010804822	0.00615685294039173	0.00891951926263061	0.00219270714692309	0.0058113387195027	0	0.00446852928924261	0	0.0173236355431852	0.0100705285863553	0.009585737894351	0.00959405821458689	0.00648343009449082	0.00708870632652433	0.00376583075087831	0.0139889448280191	0.014849327337018	0.00491929195023644	0.00214256283588182	0.00343369886259785	0.0296398694097411	0.0287526456938712	0.0167155026675667	0.00470543321644043	0.000844182212923024	0.00747664421027444	0.00664739727854291	0	0.00664664764144606	0.011191511499087	0.00736625322905871	0.00400239293696934	0.0138541295734303	0.0076527092987743
aPE 53:1c1	994.8	83.7	0.00237249937902336	0.0142301492184597	0.00945254504923076	0.00350642558495848	0.00253351194444054	0	0.326576739227604	0.298096504227439	0.297559605000455	0.375228275947348	0.350442196476115	0.386462609682496	0.000851037114556014	0.00313856138808296	0.00262624728087653	0.0206210449237017	0.00346362506540515	0.0158475993061068	0.00428095728458901	0.0136519819828305	0.0125909717451077	0.00960412080435585	0.00525975987088781	0.00172998845606984	0.00231943644450064	0.015418619510184	0.00918465383112239	0.0119536593894376	0.00243853490369544	0.00149452510926392	0.00642392134320653	0.0191306862082853	0.0205737062586448	0.0306856932738559	0.0587364604679418	0.0611934859043506	0.00405778397509227	0.00387834158792483	0.00486456342280555	0.00530438250141985	0.00354719348997794	0.00857074121505715	0.00448877701911405	0.0145946303715387	0.0138052480240823	0.0261076826052959	0.0330290695073422
aPE 53:0	998.7	84.3	0.0095752196805937	0.0256528290160875	0.035948041503094	0.00943340370159672	0.00641912551681265	0.00422214107549789	0.140579621191294	0.124141262377237	0.112269980888826	0.081192099571724	0.0931377143936823	0.108490305797786	0.00871953457379417	0.0237778760120003	0.0182318904408238	0.0157374095489618	0.0211136188823475	0.0183141914853914	0.00308156102748487	0.0157822448946057	0.0110356576107126	0.0257221378776394	0.0127475643487407	0.0133247195406304	0	0.0593988499136203	0.0607179942941571	0.0112962330780215	0.0070064106258089	0.00367208223213699	0.0273032826715302	0.0397016942031857	0.0871389032216645	0.0414156354584764	0.13226290441477	0.117878601676992	0.00654482769553985	0	0.0442025677244008	0.0146235637360623	0.00916638027468036	0.0103090770184614	0.0150884563171137	0.00280326702989228	0.0359233233107034	0.0155600644108308	0.0124556877877701
aPE 54:3	1006.9	83	0.00879665581734421	0.0112785278856794	0.0179975913402722	0.00780878162759627	0.00968867923547696	0.0121186312363471	0.456164503432232	0.416424256748858	0.459782597308311	0.420683245282725	0.366110929883948	0.384460059388249	0.00991584007896552	0.00946349823011756	0.0166621129974737	0.0101408762295124	0.00906074353038017	0.020319161098048	0.00406460919323944	0.0148102355826322	0.00765697260924112	0.0209090457280027	0.00424993577125369	0.0181176171703004	0.0134216752798773	0.0108064730910505	0	0.0279360972566655	0.00402334963209929	0.00823402914279373	0.01251473980982	0	0.019014295825009	0.23778350736909	0.0240992724859101	0.0207750863315764	0.00500049311509637	0.00316322064438756	0.00755417246641196	0.00591924633558671	0.00635534235174731	0.000674643112438432	0.00454056658729292	0.00702361861632604	0.0110460013924401	0.00338432309907842	0.013453370420424
aPE 54:1	1010.7	83.5	0	0.00873935344698862	0.0206331807200027	0.00551761860699462	0.00491905227034579	0.00307493132537598	0.258923968304678	0.223353620899058	0.261035149289542	0.190971864592254	0.167775198231965	0.166102775445906	0.00202300282954349	0.00365381409234417	0.00422220651414241	0.0115236799280177	0.00673478949508101	0.00372229260501762	0.00102382381967136	0	0	0.00705182089574079	0.00262100107078055	0.00445278392888306	0	0.0372875277840669	0.0229167363248841	0.00339932747110011	0.00705721817383594	0.00274356076383955	0.00456325048696256	0.0349982458684939	0.0362928564077706	0	0.0773881561661715	0.0807608363977675	0.0097239139057128	0	0.0279159312194884	0.0123528159129429	0.00447113684137165	0.00594964729144767	0.00761831076708303	0	0.0124731690404637	0.00352864922950008	0.0133556399601591
aPE 55:2c1	1020.7	82.8	0	0.00960995214838427	0.00227661279918956	0	0	0.00277271122580878	0.0900324387527546	0.0817191099428574	0.0701869901212347	0.111494318269537	0.115147322820913	0.102080464031604	0.00278381068629302	0.0026068503505792	0.000784719546156237	0	0.0062103772325423	0.00505449623415446	0.00875350014616173	0.00829304379358803	0.00658875276743582	0.00833892840316801	0.00278025188093881	0.00966866966950445	0.00305450323115316	0.0100823287957022	0.00324164593614992	0.00910742192314755	0.00458750754908515	0.00528644921492144	0	0	0.00694933579180989	0	0.0208412106039027	0.0104637301111652	0.00202591181879393	0.00236949638429368	0.00870579435633475	0.00243108178260398	0.00193069148747905	0.0134406414864648	0	0	0.0114037141370951	0.00065436333459416	0.00964652891453783
aPE 55:1c1	1022.7	83.5	0.00220156527315478	0.00849520587982127	0.00515460526038621	0.00285848326545139	0.000717838986171451	0.00328385346495811	0.0966352402760792	0.088885038278389	0.114822797012475	0.100100267048711	0.0947216788544702	0.0877809594151269	0.0051521888638624	0.00312285114766203	0.00462226966491259	0.00329008519109301	0	0.00420209214054524	0.00126620152998854	0.0118168087014602	0.00375564677778665	0.00280075827198965	0.00381707543152078	0.00443569850172199	0.00770178023604873	0.00421387695176294	0.0131821949399218	0.00975122042831408	0.00184816423229509	0	0.00829249089846602	0.0146038766016507	0.00741634031113283	0.0615016519919253	0.00896887272361993	0.0177410165552262	0.00260288341099537	0.00562566041638656	0.00445922877155862	0.00196634127302281	0.00676975499400634	0	0.00946665779834256	0.00654178330511043	0.0113064850038194	0.00187846226851232	0.0019541981379143
aPE 55:0c1	1024.7	83.6	0	0.00266493334366086	0.0118438033242384	0.00407917639686671	0	0	0.115489066336545	0.123836828510842	0.0966513667013559	0.0996149250479495	0.106560674993077	0.0916980906350554	0.00542835994805446	0	0.00479341357489672	0.00707163221970473	0.00426330057204416	0.0152135550637029	0.00443408540436482	0	0	0.00353355848216062	0	0.00829644917531118	0.00443696110321595	0.0186231011423014	0.0174702372630542	0.00297072100997948	0.00623065008344366	0.00256446535153479	0	0.0193368525174753	0.0166887852173549	0	0.0381573860344769	0.0387541942897844	0.00559713115901691	0.00755253381998282	0.0107264428221153	0.00603972300370009	0.0106641403574194	0.00319676536276291	0.0010386921882575	0.00778678702711528	0.00958580219420874	0.0171774259579474	0.010469115740256
aPE 55:0	1026.7	84	0.00350916114855375	0.0122843050384618	0.00865009897667284	0.0031699932876557	0.00765039030787271	0.00655926547971046	0.0925146494023504	0.0977960731135841	0.0838936022206603	0.0810638319803428	0.0770499521847276	0.0898434179715392	0.00621073802399122	0.0106859490645904	0.00264870798286038	0.00393404521512935	0.00933208929667962	0.00499619746337745	0.00435115739942973	0.0128237914671379	0	0.0105877474677535	0.00133603212401774	0.00490921186268195	0	0.0152426421402618	0.0128282851723688	0.00876679642699914	0	0.00890519073614655	0.00302290295990529	0.00256745582845492	0.0228572382835774	0.0122642205091903	0.0479012789062169	0.0482178187678362	0.00206791658512817	0	0.00645221770362665	0.00369905476453057	0	0.00357060697132146	0.00688831808799922	0.0106203280564379	0.0106016059086534	0.0110511150126251	0.00486045516120891
aPE 56:3	1034.9	83.1	0	0.00110145330023059	0.00309790717937877	0.00289049228942545	0.00124890213732046	0	0.0319354299850662	0.00922675634675625	0.0301889451255419	0.0308185229387178	0.0145525877454789	0.0176692462508902	0	0.009352791017061	0.00895299625768317	0.00171630827480764	0.00466973259534873	0.00647394752741398	0	0.000907554653534249	0.017906458471681	0.00226175785138287	0	0.00806407610686481	0	0.002953056397111	0.00301099054715972	0.00584116488051695	0.01157075660553	0	0	0.00298114730535438	0.00200058625701964	0.103737027585136	0.00332135011659053	0.00712701488891299	0.00682788490570824	0.00468688633884035	0.00837936569143754	0.00224798749138369	0.00295318804185538	0.00294947357689629	0.00893919874441093	0.00866903043337747	0.00704867426074166	0.00515923797978437	0.00849875001880709
aPE 56:2	1036.7	82.9	0.00481836250760342	0	0.00241882223881941	0.00353695862396119	0.00273394938390887	0.0126213194865304	0.0874214309912541	0.0806013616965125	0.116839822352014	0.0717146164136884	0.0603318325352298	0.0674271199796069	0	0.000740443524388493	0.00266743732447554	0.00207734493648205	0	0	0.00839074544348286	0.00347165418588621	0.00605987353693508	0.00856645687240064	0	0.00274852314119746	0	0.00560770638773496	0.00287820983341206	0.00624831714121152	0	0.00300329490622429	0.00255247051205367	0.00283984055049691	0	0.0933982928599002	0.0048937047483761	0.011181873640645	0	0	0.00425325499296353	0	0.00292037631913597	0.00050891210439968	0.00577206373983137	0	0.00591878757653494	0	0
aPE 56:1	1038.7	83.6	0.00275169508719947	0.00502302835993044	0	0	0.00336516320795796	0	0.180056580896306	0.178938372192459	0.184461804557617	0.117248369774773	0.127157879538287	0.0989016481650554	0	0.00335110185518946	0.0063537147728497	0	0.00369244916066063	0.00674281950544775	0	0	0.00281036151888508	0.000579901146100846	0.0107587357241606	0.00611239923731684	0.00334487244464799	0.011648713934153	0.0062972670928415	0.00321358200988528	0.00277486990908936	0.00869732903716241	0	0.00920404302250124	0.00542817094272907	0.125306968417951	0.0453951325440857	0.038796390480503	0	0.00425277782632618	0.011834412800711	0.000669941536077641	0.00242276289000925	0.00117862604085937	0	0	0.00713855584778552	0.00230031273458654	0.00687995465286665
aPE 56:0	1040.7	84	0	0	0	0.00270236820077065	0.00259283090365155	0.00271092992811191	0.118106004880763	0.100089685312507	0.117342563139754	0.0570749831474599	0.0713630293331808	0.0746248232821489	0	0.00229234385489844	0	0.00751829887789935	0.000889110595247478	0.00952586467980969	0.0100321256191709	0.00201666786813304	0	0	0.00340098199478161	0.0100211854861407	0.0021955505379681	0.00250649301299533	0.0167994467678274	0.00266343895508422	0	0.00920194847179659	0.00396353361884492	0.0108002402132332	0.0137483568541329	0.0511342614954259	0.0164965988722271	0.0190722457272143	0	0.00233445053508308	0.00145392680279597	0.00626884310127454	0	0.0015756323667178	0.00379684182150648	0.015312147415901	0.0101993793290192	0.00591853697413512	0.010723483113835
aPE 57:0c1	1052.6	83.4	0.00817857317424145	0.00595561131832661	0.00517793338775328	0	0	0.00149000731480391	0.0802462415558124	0.0473493215389046	0.0735173249692461	0.0651247449236567	0.0442697111086695	0.0516956427156298	0.00566560540936909	0.00248822737487307	0.0191617350525514	0.00173774577869254	0.00914357583615956	0.00892472553130893	0.0105511365678398	0.00485072929808917	0.00932857672923966	0.00490265032004458	0.00252916651438392	0	0.0116708768724031	0.00945879184024299	0.000878334850038618	0.0058564218721035	0	0.00230616621264969	0	0.00444249696193023	0.00604326165245088	0.0374272586253542	0.0101593151109988	0.0127732298288483	0	0.00585347331132598	0.0122169450424535	0.0024549583048736	0.00414211192567402	0.00218798841072365	0	0.00359642918447377	0.00991535110958294	0.00837691417099969	0.00234561662978314
[truncated: 683 more columns]
